# Supplementary material for: New host associations and a novel species for the gall-inducing acacia rust genus Ravenelia in South Africa
Source: MycoKeys. 2018 Dec 4;(43):1–21. doi: 10.3897/mycokeys.43.25090 (PMC6290045; doi:10.3897/mycokeys.43.25090)
Supplement: XML Treatment for Ravenelia xanthophloeae [file mycokeys.43.25090-treatment1.xml]

<!DOCTYPE tp:taxon-treatment
  PUBLIC "-//TaxonX//DTD Taxonomic Treatment Publishing DTD v0 20100105//EN" "tax-treatment-NSO.dtd">
<tp:taxon-treatment xmlns:tp="http://www.plazi.org/taxpub"><tp:treatment-meta><kwd-group><label>Taxon classification</label><kwd><named-content xmlns:xlink="http://www.w3.org/1999/xlink" content-type="kingdom">Fungi</named-content></kwd><kwd><named-content xmlns:xlink="http://www.w3.org/1999/xlink" content-type="order">Pucciniales</named-content></kwd><kwd><named-content xmlns:xlink="http://www.w3.org/1999/xlink" content-type="family">Raveneliaceae</named-content></kwd></kwd-group><mixed-citation publication-type="journal"><person-group><name><surname>Ebinghaus</surname><given-names>Malte</given-names></name><name><surname>Maier</surname><given-names>Wolfgang</given-names></name><name><surname>Wingfield</surname><given-names>Michael J.</given-names></name><name><surname>Begerow</surname><given-names>Dominik</given-names></name></person-group><article-title>New host associations and a novel species for the gall-inducing acacia rust genus <italic><tp:taxon-name><tp:taxon-name-part taxon-name-part-type="genus" reg="Ravenelia">Ravenelia</tp:taxon-name-part></tp:taxon-name></italic> in South Africa</article-title><source>MycoKeys</source><day>4</day><month>12</month><year>2018</year><volume>2018</volume><issue>43</issue><fpage>1</fpage><lpage>21</lpage><pub-id pub-id-type="doi">10.3897/mycokeys.43.25090</pub-id></mixed-citation></tp:treatment-meta><tp:nomenclature><tp:taxon-name>
              <tp:taxon-name-part taxon-name-part-type="genus" reg="Ravenelia">Ravenelia</tp:taxon-name-part>
              <tp:taxon-name-part taxon-name-part-type="species" reg="xanthophloeae">xanthophloeae</tp:taxon-name-part>
              <object-id xmlns:xlink="http://www.w3.org/1999/xlink" content-type="mycobank" xlink:type="simple">824073</object-id>
            </tp:taxon-name><tp:taxon-authority>Ebinghaus, W. Maier &amp; Begerow</tp:taxon-authority><tp:taxon-status xmlns:xlink="http://www.w3.org/1999/xlink" xlink:type="simple">sp. nov.</tp:taxon-status><xref ref-type="fig" rid="F4">Figure 4A–H</xref></tp:nomenclature><tp:treatment-sec sec-type="material" id="SECID0EN5AI"><title>Type.</title><p>South Africa, KwaZulu-Natal, <named-content xmlns:xlink="http://www.w3.org/1999/xlink" content-type="dwc:verbatimCoordinates" xlink:type="simple"><named-content content-type="geo-json" specific-use="{&#34;type&#34;:&#34;Point&#34;,&#34;coordinates&#34;:[31.090917,-29.639333]}" id="NCID0EW5AI" xlink:type="simple">29°38'21.6"S; 31°05'27.3"E</named-content></named-content>, on leaves and gall-transformed inflorescences of <italic><tp:taxon-name><tp:taxon-name-part taxon-name-part-type="genus" reg="Vachellia">Vachellia</tp:taxon-name-part><tp:taxon-name-part taxon-name-part-type="species" reg="xanthophloea">xanthophloea</tp:taxon-name-part></tp:taxon-name></italic> (Benth.) P.J.H. Hurter (<tp:taxon-name><tp:taxon-name-part taxon-name-part-type="family">Fabaceae</tp:taxon-name-part></tp:taxon-name>: <tp:taxon-name><tp:taxon-name-part taxon-name-part-type="subfamily">Mimosoideae</tp:taxon-name-part></tp:taxon-name>), 16 June 2012, M. Ebinghaus ME188, (holotype: PREM61213); South Africa, Mpumalanga, <named-content xmlns:xlink="http://www.w3.org/1999/xlink" content-type="dwc:verbatimCoordinates" xlink:type="simple"><named-content content-type="geo-json" specific-use="{&#34;type&#34;:&#34;Point&#34;,&#34;coordinates&#34;:[31.052972,-25.781250]}" id="NCID0ET6AI" xlink:type="simple">25°46'52.5"S; 31°03'10.7"E</named-content></named-content>, on leaves of <italic><tp:taxon-name><tp:taxon-name-part taxon-name-part-type="genus" reg="Vachellia">Vachellia</tp:taxon-name-part><tp:taxon-name-part taxon-name-part-type="species" reg="xanthophloea">xanthophloea</tp:taxon-name-part></tp:taxon-name></italic> (Benth.) P.J.H. Hurter (<tp:taxon-name><tp:taxon-name-part taxon-name-part-type="family">Fabaceae</tp:taxon-name-part></tp:taxon-name>: <tp:taxon-name><tp:taxon-name-part taxon-name-part-type="subfamily">Mimosoideae</tp:taxon-name-part></tp:taxon-name>), 3 July 2012, M. Ebinghaus ME174, (paratype: PREM61215); South Africa, Mpumalanga, <named-content xmlns:xlink="http://www.w3.org/1999/xlink" content-type="dwc:verbatimCoordinates" xlink:type="simple"><named-content content-type="geo-json" specific-use="{&#34;type&#34;:&#34;Point&#34;,&#34;coordinates&#34;:[31.963500,-25.436111]}" id="NCID0EQABI" xlink:type="simple">25°26'10.0"S; 31°57'48.6"E</named-content></named-content>, on leaves of <italic><tp:taxon-name><tp:taxon-name-part taxon-name-part-type="genus" reg="Vachellia">Vachellia</tp:taxon-name-part><tp:taxon-name-part taxon-name-part-type="species" reg="xanthophloea">xanthophloea</tp:taxon-name-part></tp:taxon-name></italic> (Benth.) P.J.H. Hurter (<tp:taxon-name><tp:taxon-name-part taxon-name-part-type="family">Fabaceae</tp:taxon-name-part></tp:taxon-name>: <tp:taxon-name><tp:taxon-name-part taxon-name-part-type="subfamily">Mimosoideae</tp:taxon-name-part></tp:taxon-name>), 9 April 2013, M. Ebinghaus ME248, (paratype: PREM61000)</p></tp:treatment-sec><tp:treatment-sec sec-type="etymology" id="SECID0EKBBI"><title>Etymology.</title><p>The name refers to the host tree, <italic><tp:taxon-name><tp:taxon-name-part taxon-name-part-type="genus" reg="Vachellia">Vachellia</tp:taxon-name-part><tp:taxon-name-part taxon-name-part-type="species" reg="xanthophloea">xanthophloea</tp:taxon-name-part></tp:taxon-name></italic>.</p></tp:treatment-sec><tp:treatment-sec sec-type="description" id="SECID0E2BBI"><title>Description.</title><p>Spermogonia not found. Aecia on rust-induced galls, which are formed instead of inflorescences. Aeciospores globose to sub-globose, often angular, yellowish-transparent in light microscopy, light brown when dry (19.0)21.0–24.0(28.5) × (14.5)18.0–20(21.5) μm, cell wall (1.0–)2.0(–3.0) μm thick, densely verrucose, germ pores numerous, scattered (Figure <xref ref-type="fig" rid="F4">4C</xref>). Peridia and peridial cells could not be described because only disintegrated aecia were present in the dried herbarium material.</p><fig id="F4" position="float" orientation="portrait"><label>Figure 4.</label><caption><p>Infected host organs and spore images of <italic><tp:taxon-name><tp:taxon-name-part taxon-name-part-type="genus" reg="Ravenelia">R.</tp:taxon-name-part><tp:taxon-name-part taxon-name-part-type="species" reg="xanthophloeae">xanthophloeae</tp:taxon-name-part></tp:taxon-name></italic> (<bold>A–H</bold>), <italic><tp:taxon-name><tp:taxon-name-part taxon-name-part-type="genus" reg="Ravenelia">R.</tp:taxon-name-part><tp:taxon-name-part taxon-name-part-type="species" reg="natalensis">natalensis</tp:taxon-name-part></tp:taxon-name></italic> (<bold>I</bold>), <italic>R.</italic> e<italic>vansii</italic> (<bold>J</bold>) and <italic><tp:taxon-name><tp:taxon-name-part taxon-name-part-type="genus" reg="Ravenelia">R.</tp:taxon-name-part><tp:taxon-name-part taxon-name-part-type="species" reg="macowaniana">macowaniana</tp:taxon-name-part></tp:taxon-name></italic> (<bold>K</bold>) <bold>A</bold> Infected individual of <italic><tp:taxon-name><tp:taxon-name-part taxon-name-part-type="genus" reg="Vachellia">V.</tp:taxon-name-part><tp:taxon-name-part taxon-name-part-type="species" reg="xanthophloea">xanthophloea</tp:taxon-name-part></tp:taxon-name></italic>. Leaves were prematurely shed in comparison with uninfected trees <bold>B</bold> Telia on leaflets of <italic><tp:taxon-name><tp:taxon-name-part taxon-name-part-type="genus" reg="Vachellia">V.</tp:taxon-name-part><tp:taxon-name-part taxon-name-part-type="species" reg="xanthophloea">xanthophloea</tp:taxon-name-part></tp:taxon-name></italic><bold>C</bold> SEM of an aeciospore showing scattered germpores <bold>D</bold> SEM of an urediniospore <bold>E</bold> Urediniospores seen in LM <bold>F</bold> SEM view of a teliospore of <italic><tp:taxon-name><tp:taxon-name-part taxon-name-part-type="genus" reg="Ravenelia">R.</tp:taxon-name-part><tp:taxon-name-part taxon-name-part-type="species" reg="xanthophloeae">xanthophloeae</tp:taxon-name-part></tp:taxon-name></italic>. The arrows indicate irregularly arranged verrucose ornamentations <bold>G</bold> Telium of <italic><tp:taxon-name><tp:taxon-name-part taxon-name-part-type="genus" reg="Ravenelia">R.</tp:taxon-name-part><tp:taxon-name-part taxon-name-part-type="species" reg="xanthophloeae">xanthophloeae</tp:taxon-name-part></tp:taxon-name></italic> seen in SEM <bold>H</bold> LM view of a teliospore. The arrow indicates irregularly arranged verrucose ornamentations <bold>I</bold> Teliospores of <italic><tp:taxon-name><tp:taxon-name-part taxon-name-part-type="genus" reg="Ravenelia">R.</tp:taxon-name-part><tp:taxon-name-part taxon-name-part-type="species" reg="natalensis">natalensis</tp:taxon-name-part></tp:taxon-name></italic> with long pedicels <bold>J</bold> SEM picture of median section of a teliospore of <italic><tp:taxon-name><tp:taxon-name-part taxon-name-part-type="genus" reg="Ravenelia">R.</tp:taxon-name-part><tp:taxon-name-part taxon-name-part-type="species" reg="evansii">evansii</tp:taxon-name-part></tp:taxon-name></italic>. Arrows indicate 2-celled probasidial cells <bold>K</bold> LM picture of teliospores of <italic><tp:taxon-name><tp:taxon-name-part taxon-name-part-type="genus" reg="Ravenelia">R.</tp:taxon-name-part><tp:taxon-name-part taxon-name-part-type="species" reg="macowaniana">macowaniana</tp:taxon-name-part></tp:taxon-name></italic>. Scale bars: 1 mm (<bold>B</bold>), 4 μm (<bold>C</bold>), 2 μm (<bold>D</bold>), 20 μm (<bold>E</bold>), 20 μm (<bold>F–H, J–K</bold>), 40 μm (<bold>I</bold>).</p></caption><graphic xmlns:xlink="http://www.w3.org/1999/xlink" xlink:href="mycokeys-43-001-g004.jpg" position="float" orientation="portrait" xlink:type="simple" id="oo_247407.jpg"/></fig><p>Uredinia amphigenous on leaves, but mostly on the abaxial side of the leaflets, scattered or in small groups, minute, 0.1–0.2 mm, erumpent and surrounded by the torn epidermis; ellipsoidal to roundish, light-brown to blackish; paraphyses numerous, scattered within sorus; capitate, thickened end ovoidal, about 19–20 × 11–13 μm, cell wall 2–3 μm, light-brown, smooth; urediniospores ovoidal to broadly ellipsoidal or sometimes subglobose, (18)23–26(38) × (13)16–20(25) μm, spore wall evenly 1.5–2.0 μm thick with densely echinulate aculei (Figure <xref ref-type="fig" rid="F4">4D</xref>), germ pores 5–6, subequatorial to equatorial (Figure <xref ref-type="fig" rid="F4">4E</xref>).</p><!--PageBreak--><!--PageBreak--><p>Telia replacing the uredinia; teliospores often irregularly shaped from top view; single probasidial cells distinctly arched upwards (Figure <xref ref-type="fig" rid="F4">4F–H</xref>), orange-brown to pale brown, teliospore surface in general smooth but with single and irregularly arranged small verrucae, (Figure <xref ref-type="fig" rid="F4">4F–I</xref>); teliospores varying in size from (40)65–75(84) μm in diameter with mostly 4–5 probasidial cells in a cross-section, rarely 3 or 6 cells; central cells in two layers, 32–40 μm in lateral view; marginal cells in a single layer, (19)22–28(33) μm in lateral view and (12)18–25(29) μm from above; upper cellwall (2)3–4(6) μm thick; verrucose ornamentations (0.5)1–2(3) μm in height (Figure <xref ref-type="fig" rid="F4">4F, H</xref>), rarely with protuberances of up to 7 μm in height; cysts smooth and hyaline, of variable number but often appear in same number as marginal probasidial cells, swelling in water but only slightly in lactophenol, pedicels compound, not persisting.</p></tp:treatment-sec><tp:treatment-sec sec-type="notes" id="SECID0EIIBI"><title>Notes.</title><p>In South Africa, <italic><tp:taxon-name><tp:taxon-name-part taxon-name-part-type="genus" reg="Ravenelia">R.</tp:taxon-name-part><tp:taxon-name-part taxon-name-part-type="species" reg="macowaniana">macowaniana</tp:taxon-name-part></tp:taxon-name></italic>, <italic><tp:taxon-name><tp:taxon-name-part taxon-name-part-type="genus" reg="Ravenelia">R.</tp:taxon-name-part><tp:taxon-name-part taxon-name-part-type="species" reg="glabra">glabra</tp:taxon-name-part></tp:taxon-name></italic> Kalchbr. &amp; Cooke and <italic><tp:taxon-name><tp:taxon-name-part taxon-name-part-type="genus" reg="Ravenelia">R.</tp:taxon-name-part><tp:taxon-name-part taxon-name-part-type="species" reg="deformans">deformans</tp:taxon-name-part></tp:taxon-name></italic> (Maublanc) Dietel are the only known species that exhibit two-layered probasidial cells and smooth teliospores. While the first character is shared by <italic><tp:taxon-name><tp:taxon-name-part taxon-name-part-type="genus" reg="Ravenelia">R.</tp:taxon-name-part><tp:taxon-name-part taxon-name-part-type="species" reg="xanthophloeae">xanthophloeae</tp:taxon-name-part></tp:taxon-name></italic>, the teliospore surface bears small and irregularly arranged small warts clearly visible in SEM (Fig. <xref ref-type="fig" rid="F4">4F</xref>). However, these can easily be overlooked in light microscopy (Fig. <xref ref-type="fig" rid="F4">4H</xref>) and could potentially lead to misidentification. Specifically, <italic><tp:taxon-name><tp:taxon-name-part taxon-name-part-type="genus" reg="Ravenelia">R.</tp:taxon-name-part><tp:taxon-name-part taxon-name-part-type="species" reg="macowaniana">macowaniana</tp:taxon-name-part></tp:taxon-name></italic> differs from <italic><tp:taxon-name><tp:taxon-name-part taxon-name-part-type="genus" reg="Ravenelia">R.</tp:taxon-name-part><tp:taxon-name-part taxon-name-part-type="species" reg="xanthophloeae">xanthophloeae</tp:taxon-name-part></tp:taxon-name></italic> in the overall size of its teliospores (Table <xref ref-type="table" rid="T2">2</xref>; Figure <xref ref-type="fig" rid="F4">4K</xref>) and the urediniospores have four equatorial germ pores whereas those of <italic><tp:taxon-name><tp:taxon-name-part taxon-name-part-type="genus" reg="Ravenelia">R.</tp:taxon-name-part><tp:taxon-name-part taxon-name-part-type="species" reg="xanthophloeae">xanthophloeae</tp:taxon-name-part></tp:taxon-name></italic> have five to six equatorial germ pores. The teliospores of the microcyclic <italic><tp:taxon-name><tp:taxon-name-part taxon-name-part-type="genus" reg="Ravenelia">R.</tp:taxon-name-part><tp:taxon-name-part taxon-name-part-type="species" reg="glabra">glabra</tp:taxon-name-part></tp:taxon-name></italic> Kalchbr. &amp; Cooke are about twice the size (120–160 μm) of those of <italic><tp:taxon-name><tp:taxon-name-part taxon-name-part-type="genus" reg="Ravenelia">R.</tp:taxon-name-part><tp:taxon-name-part taxon-name-part-type="species" reg="xanthophloeae">xanthophloeae</tp:taxon-name-part></tp:taxon-name></italic> and its oblong urediniospores are significantly larger (32–48 × 14–21 μm). This rust has also been reported only from <italic><tp:taxon-name><tp:taxon-name-part taxon-name-part-type="genus" reg="Calpurnia">Calpurnia</tp:taxon-name-part><tp:taxon-name-part taxon-name-part-type="species" reg="sylvatica">sylvatica</tp:taxon-name-part></tp:taxon-name></italic> (Burch.) E. Mey (<tp:taxon-name><tp:taxon-name-part taxon-name-part-type="family">Fabaceae</tp:taxon-name-part></tp:taxon-name>) (<xref ref-type="bibr" rid="B7">Doidge 1927</xref>). The demicyclic <italic><tp:taxon-name><tp:taxon-name-part taxon-name-part-type="genus" reg="Ravenelia">R.</tp:taxon-name-part><tp:taxon-name-part taxon-name-part-type="species" reg="deformans">deformans</tp:taxon-name-part></tp:taxon-name></italic> (Maublanc) Dietel was synonymised with the neotropical <italic><tp:taxon-name><tp:taxon-name-part taxon-name-part-type="genus" reg="Ravenelia">R.</tp:taxon-name-part><tp:taxon-name-part taxon-name-part-type="species" reg="hieronymi">hieronymi</tp:taxon-name-part></tp:taxon-name></italic> Speg. based on nearly identical morphology and congruent life cycle characteristics (<xref ref-type="bibr" rid="B13">Hernandez and Hennen 2003</xref>; Hennen et al. 2005) but conspecificity of these two rust fungi is doubtful as they infect distinct host species and occur each on different continents. However, both species produce aecia that induce malformations in young branches, which is a characteristic similar to the newly described <italic><tp:taxon-name><tp:taxon-name-part taxon-name-part-type="genus" reg="Ravenelia">R.</tp:taxon-name-part><tp:taxon-name-part taxon-name-part-type="species" reg="xanthophloeae">xanthophloeae</tp:taxon-name-part></tp:taxon-name></italic>. With a size of 60–120 µm and 75–120 µm, respectively, the teliospores of <italic><tp:taxon-name><tp:taxon-name-part taxon-name-part-type="genus" reg="Ravenelia">R.</tp:taxon-name-part><tp:taxon-name-part taxon-name-part-type="species" reg="deformans">deformans</tp:taxon-name-part></tp:taxon-name></italic> and <italic><tp:taxon-name><tp:taxon-name-part taxon-name-part-type="genus" reg="Ravenelia">R.</tp:taxon-name-part><tp:taxon-name-part taxon-name-part-type="species" reg="hieronymi">hieronymi</tp:taxon-name-part></tp:taxon-name></italic> are, however, on average significantly larger and develop intermingled with the aecia (<xref ref-type="bibr" rid="B7">Doidge 1927</xref>), while <italic><tp:taxon-name><tp:taxon-name-part taxon-name-part-type="genus" reg="Ravenelia">R.</tp:taxon-name-part><tp:taxon-name-part taxon-name-part-type="species" reg="xanthophloeae">xanthophloeae</tp:taxon-name-part></tp:taxon-name></italic> is macrocyclic and aecia, uredinia and telia are produced in spatially separated sori.</p><p>The teliospores of <italic><tp:taxon-name><tp:taxon-name-part taxon-name-part-type="genus" reg="Ravenelia">R.</tp:taxon-name-part><tp:taxon-name-part taxon-name-part-type="species" reg="xanthophloeae">xanthophloeae</tp:taxon-name-part></tp:taxon-name></italic> may also be confused with those of <italic><tp:taxon-name><tp:taxon-name-part taxon-name-part-type="genus" reg="Ravenelia">R.</tp:taxon-name-part><tp:taxon-name-part taxon-name-part-type="species" reg="natalensis">natalensis</tp:taxon-name-part></tp:taxon-name></italic> Syd., P. Syd &amp; Pole-Evans, but they are significantly smaller in size (30–50 μm diam.) and possess extraordinarily long and persistent pedicels (up to 110 μm; Sydow 1912, Fig. <xref ref-type="fig" rid="F4">4I</xref>). In <italic><tp:taxon-name><tp:taxon-name-part taxon-name-part-type="genus" reg="Ravenelia">R.</tp:taxon-name-part><tp:taxon-name-part taxon-name-part-type="species" reg="natalensis">natalensis</tp:taxon-name-part></tp:taxon-name></italic>, the aparaphysate uredinia and telia are confluent and cover large areas on the branches of the host (<xref ref-type="bibr" rid="B27">Sydow and Sydow 1912</xref>; own observations), while the specimens of <italic><tp:taxon-name><tp:taxon-name-part taxon-name-part-type="genus" reg="Ravenelia">R.</tp:taxon-name-part><tp:taxon-name-part taxon-name-part-type="species" reg="xanthophloeae">xanthophloeae</tp:taxon-name-part></tp:taxon-name></italic> examined in this study have minute uredinia with numerous paraphyses and telia not exceeding 200 μm in diameter.</p></tp:treatment-sec><tp:treatment-sec sec-type="New host records" id="SECID0EVQBI"><title>New host records.</title><p>Morphological and molecular phylogenetic analyses based on nrITS and nrLSU data confirmed new host records for <italic><tp:taxon-name><tp:taxon-name-part taxon-name-part-type="genus" reg="Ravenelia">R.</tp:taxon-name-part><tp:taxon-name-part taxon-name-part-type="species" reg="macowaniana">macowaniana</tp:taxon-name-part></tp:taxon-name></italic> and <italic><tp:taxon-name><tp:taxon-name-part taxon-name-part-type="genus" reg="Ravenelia">R.</tp:taxon-name-part><tp:taxon-name-part taxon-name-part-type="species" reg="evansii">evansii</tp:taxon-name-part></tp:taxon-name></italic> that will be reported in the following section. An emended species decription for <italic><tp:taxon-name><tp:taxon-name-part taxon-name-part-type="genus" reg="Ravenelia">R.</tp:taxon-name-part><tp:taxon-name-part taxon-name-part-type="species" reg="evansii">evansii</tp:taxon-name-part></tp:taxon-name></italic> is also provided.</p><!--PageBreak--></tp:treatment-sec><tp:treatment-sec><!--Section generated to contain objects referenced in tp:taxon-treatment.--><table-wrap id="T2" position="float" orientation="portrait"><label>Table 2.</label><caption><p>Measurements of morphological characters of <italic><tp:taxon-name><tp:taxon-name-part taxon-name-part-type="genus" reg="Ravenelia">Ravenelia</tp:taxon-name-part><tp:taxon-name-part taxon-name-part-type="species" reg="evansii">evansii</tp:taxon-name-part></tp:taxon-name></italic>, <italic><tp:taxon-name><tp:taxon-name-part taxon-name-part-type="genus" reg="Ravenelia">R.</tp:taxon-name-part><tp:taxon-name-part taxon-name-part-type="species" reg="macowaniana">macowaniana</tp:taxon-name-part></tp:taxon-name></italic> and <italic><tp:taxon-name><tp:taxon-name-part taxon-name-part-type="genus" reg="Ravenelia">R.</tp:taxon-name-part><tp:taxon-name-part taxon-name-part-type="species" reg="xanthophloeae">xanthophloeae</tp:taxon-name-part></tp:taxon-name></italic> sp. nov., separately performed for each host species. All size measurements are given in μm. <sup>†</sup>Data taken from original descriptions by <xref ref-type="bibr" rid="B7">Doidge (1927)</xref>.</p></caption><table id="TID0E3TAI" rules="all"><tbody><tr><th rowspan="1" colspan="1"><italic><tp:taxon-name><tp:taxon-name-part taxon-name-part-type="genus" reg="Ravenelia">Ravenelia</tp:taxon-name-part></tp:taxon-name></italic> on host species</th><th rowspan="1" colspan="1">Teliospore diameter</th><th rowspan="1" colspan="1">Probasidial cell length</th><th rowspan="1" colspan="1">Probasidial cell width</th><th rowspan="1" colspan="1">Epispore thickness</th><th rowspan="1" colspan="1">Ornamentation length</th><th rowspan="1" colspan="1">Cell numbers in diam.</th></tr><tr><td rowspan="1" colspan="7">
                  <bold><italic><tp:taxon-name>
                        <tp:taxon-name-part taxon-name-part-type="genus" reg="Ravenelia">R.</tp:taxon-name-part>
                        <tp:taxon-name-part taxon-name-part-type="species" reg="evansii">evansii</tp:taxon-name-part>
                      </tp:taxon-name></italic></bold>
                </td></tr><tr><td rowspan="1" colspan="1">
                  <italic><tp:taxon-name>
                      <tp:taxon-name-part taxon-name-part-type="genus" reg="Vachellia">V.</tp:taxon-name-part>
                      <tp:taxon-name-part taxon-name-part-type="species" reg="robusta">robusta</tp:taxon-name-part>
                    </tp:taxon-name></italic>
                  <sup>†</sup>
                </td><td rowspan="1" colspan="1">50–80</td><td rowspan="1" colspan="1">25–30</td><td rowspan="1" colspan="1">17–23</td><td rowspan="1" colspan="1">4–6</td><td rowspan="1" colspan="1">4–6</td><td rowspan="1" colspan="1">4–6</td></tr><tr><td rowspan="1" colspan="1">
                  <italic><tp:taxon-name>
                      <tp:taxon-name-part taxon-name-part-type="genus" reg="Vachellia">V.</tp:taxon-name-part>
                      <tp:taxon-name-part taxon-name-part-type="species" reg="borleae">borleae</tp:taxon-name-part>
                    </tp:taxon-name></italic>
                </td><td rowspan="1" colspan="1">(52)72–83(92)</td><td rowspan="1" colspan="1">(21)23–28(40)</td><td rowspan="1" colspan="1">(16)22–26(34)</td><td rowspan="1" colspan="1">(2.5)3–4.5(6.0)</td><td rowspan="1" colspan="1">(3)3.5–4.5(6)</td><td rowspan="1" colspan="1">3–6</td></tr><tr><td rowspan="1" colspan="1">
                  <italic><tp:taxon-name>
                      <tp:taxon-name-part taxon-name-part-type="genus" reg="Vachellia">V.</tp:taxon-name-part>
                      <tp:taxon-name-part taxon-name-part-type="species" reg="davyi">davyi</tp:taxon-name-part>
                    </tp:taxon-name></italic>
                </td><td rowspan="1" colspan="1">(83)95–105(115)</td><td rowspan="1" colspan="1">1(9)25–30(34)</td><td rowspan="1" colspan="1">(12)19–24(32)</td><td rowspan="1" colspan="1">(2.5)4–5(6.5)</td><td rowspan="1" colspan="1">(2.0)3.5–5(7)</td><td rowspan="1" colspan="1">5–7</td></tr><tr><td rowspan="1" colspan="1">
                  <italic><tp:taxon-name>
                      <tp:taxon-name-part taxon-name-part-type="genus" reg="Vachellia">V.</tp:taxon-name-part>
                      <tp:taxon-name-part taxon-name-part-type="species" reg="exuvialis">exuvialis</tp:taxon-name-part>
                    </tp:taxon-name></italic>
                </td><td rowspan="1" colspan="1">(47)70–85(101)</td><td rowspan="1" colspan="1">(19)23–28(33)</td><td rowspan="1" colspan="1">(15)21–26(30)</td><td rowspan="1" colspan="1">(2.5)3.5–4.5(6)</td><td rowspan="1" colspan="1">(3)4.5–6(7.5)</td><td rowspan="1" colspan="1">3–7</td></tr><tr><td rowspan="1" colspan="1">
                  <italic><tp:taxon-name>
                      <tp:taxon-name-part taxon-name-part-type="genus" reg="Vachellia">V.</tp:taxon-name-part>
                      <tp:taxon-name-part taxon-name-part-type="species" reg="luederitzii">luederitzii</tp:taxon-name-part>
                    </tp:taxon-name></italic>
                </td><td rowspan="1" colspan="1">(79)94–100(115)</td><td rowspan="1" colspan="1">(18)23–30(36)</td><td rowspan="1" colspan="1">(15)19–25(32)</td><td rowspan="1" colspan="1">(2.5)3–5(7)</td><td rowspan="1" colspan="1">(1.5)3–5(6)</td><td rowspan="1" colspan="1">5–7</td></tr><tr><td rowspan="1" colspan="1">
                  <italic><tp:taxon-name>
                      <tp:taxon-name-part taxon-name-part-type="genus" reg="Vachellia">V.</tp:taxon-name-part>
                      <tp:taxon-name-part taxon-name-part-type="species" reg="robusta">robusta</tp:taxon-name-part>
                    </tp:taxon-name></italic>
                </td><td rowspan="1" colspan="1">(81)90–110(118)</td><td rowspan="1" colspan="1">(20)22–29(35)</td><td rowspan="1" colspan="1">(14)19–25(33)</td><td rowspan="1" colspan="1">(3)3.5–5(6.5)</td><td rowspan="1" colspan="1">(1.5)3.5–6(8)</td><td rowspan="1" colspan="1">5–8</td></tr><tr><td rowspan="1" colspan="1">
                  <italic><tp:taxon-name>
                      <tp:taxon-name-part taxon-name-part-type="genus" reg="Vachellia">V.</tp:taxon-name-part>
                      <tp:taxon-name-part taxon-name-part-type="species" reg="sieberiana">sieberiana</tp:taxon-name-part>
                    </tp:taxon-name></italic>
                </td><td rowspan="1" colspan="1">(63)85–97(112)</td><td rowspan="1" colspan="1">(19)23–29(35)</td><td rowspan="1" colspan="1">(15)21–24(33)</td><td rowspan="1" colspan="1">(2.5)3.5–4.5(6)</td><td rowspan="1" colspan="1">(2.5)4.5–6.5(8)</td><td rowspan="1" colspan="1">4–8</td></tr><tr><td rowspan="1" colspan="1">
                  <italic><tp:taxon-name>
                      <tp:taxon-name-part taxon-name-part-type="genus" reg="Vachellia">V.</tp:taxon-name-part>
                      <tp:taxon-name-part taxon-name-part-type="species" reg="swazica">swazica</tp:taxon-name-part>
                    </tp:taxon-name></italic>
                </td><td rowspan="1" colspan="1">(71)85–105(124)</td><td rowspan="1" colspan="1">(16)22–29(39)</td><td rowspan="1" colspan="1">(12)18–27(32)</td><td rowspan="1" colspan="1">(2)3–5(7)</td><td rowspan="1" colspan="1">(2.5)3.5–6(7)</td><td rowspan="1" colspan="1">5–8</td></tr><tr><td rowspan="1" colspan="7">
                  <bold><italic><tp:taxon-name>
                        <tp:taxon-name-part taxon-name-part-type="genus" reg="Ravenelia">R.</tp:taxon-name-part>
                        <tp:taxon-name-part taxon-name-part-type="species" reg="macowaniana">macowaniana</tp:taxon-name-part>
                      </tp:taxon-name></italic></bold>
                </td></tr><tr><td rowspan="1" colspan="1">
                  <italic><tp:taxon-name>
                      <tp:taxon-name-part taxon-name-part-type="genus" reg="Vachellia">V.</tp:taxon-name-part>
                      <tp:taxon-name-part taxon-name-part-type="species" reg="karroo">karroo</tp:taxon-name-part>
                    </tp:taxon-name></italic>
                  <sup>†</sup>
                </td><td rowspan="1" colspan="1">60–130</td><td rowspan="1" colspan="1">up to 45</td><td rowspan="1" colspan="1">18–28</td><td rowspan="1" colspan="1">not stated</td><td rowspan="1" colspan="1">–</td><td rowspan="1" colspan="1">4–7</td></tr><tr><td rowspan="1" colspan="1">
                  <italic><tp:taxon-name>
                      <tp:taxon-name-part taxon-name-part-type="genus" reg="Vachellia">V.</tp:taxon-name-part>
                      <tp:taxon-name-part taxon-name-part-type="species" reg="karroo">karroo</tp:taxon-name-part>
                    </tp:taxon-name></italic>
                </td><td rowspan="1" colspan="1">(75)82–105(118)</td><td rowspan="1" colspan="1">(21)23–31(35)</td><td rowspan="1" colspan="1">(14)17–24(29)</td><td rowspan="1" colspan="1">(2)3–5.5(6.5)</td><td rowspan="1" colspan="1">–</td><td rowspan="1" colspan="1">4–7</td></tr><tr><td rowspan="1" colspan="1">
                  <italic><tp:taxon-name>
                      <tp:taxon-name-part taxon-name-part-type="genus" reg="Vachellia">V.</tp:taxon-name-part>
                      <tp:taxon-name-part taxon-name-part-type="species" reg="natalitia">natalitia</tp:taxon-name-part>
                    </tp:taxon-name></italic>
                </td><td rowspan="1" colspan="1">(50)80–105(114)</td><td rowspan="1" colspan="1">(19)24–34(45)</td><td rowspan="1" colspan="1">(14)19–26(34)</td><td rowspan="1" colspan="1">(2)3–4.5(5.5)</td><td rowspan="1" colspan="1">–</td><td rowspan="1" colspan="1">3–6</td></tr><tr><td rowspan="1" colspan="7">
                  <bold><italic><tp:taxon-name>
                        <tp:taxon-name-part taxon-name-part-type="genus" reg="Ravenelia">R.</tp:taxon-name-part>
                        <tp:taxon-name-part taxon-name-part-type="species" reg="xanthophloeae">xanthophloeae</tp:taxon-name-part>
                      </tp:taxon-name></italic></bold>
                </td></tr><tr><td rowspan="1" colspan="1">
                  <italic><tp:taxon-name>
                      <tp:taxon-name-part taxon-name-part-type="genus" reg="Vachellia">V.</tp:taxon-name-part>
                      <tp:taxon-name-part taxon-name-part-type="species" reg="xanthophloea">xanthophloea</tp:taxon-name-part>
                    </tp:taxon-name></italic>
                </td><td rowspan="1" colspan="1">(40)65–75(84)</td><td rowspan="1" colspan="1">(19)22–28(40)</td><td rowspan="1" colspan="1">(12)18–25(29)</td><td rowspan="1" colspan="1">(2)3–4(6)</td><td rowspan="1" colspan="1">(0.5)1–2(3)</td><td rowspan="1" colspan="1">3–6</td></tr></tbody></table></table-wrap></tp:treatment-sec><ref-list><ref id="B7"><mixed-citation xmlns:xlink="http://www.w3.org/1999/xlink" xlink:type="simple"><person-group><name name-style="western"><surname>Doidge</surname><given-names>E</given-names></name></person-group> (<year>1927</year>) <article-title>A preliminary study of the South African rust fungi.</article-title><source>Bothalia</source><volume>2</volume>: <fpage>1</fpage>–<lpage>228</lpage>.</mixed-citation></ref><ref id="B13"><mixed-citation xmlns:xlink="http://www.w3.org/1999/xlink" xlink:type="simple"><person-group><name name-style="western"><surname>Hernandez</surname><given-names>JR</given-names></name><name name-style="western"><surname>Hennen</surname><given-names>JF</given-names></name></person-group> (<year>2003</year>) <article-title>Rust fungi causing galls, witches’ brooms, and other abnormal growths in northwestern Argentina.</article-title><source>Mycologia</source><volume>95</volume>: <fpage>728</fpage>–<lpage>755</lpage>. <ext-link xlink:type="simple" ext-link-type="doi" xlink:href="10.1080/15572536.2004.11833076">https://doi.org/10.1080/15572536.2004.11833076</ext-link></mixed-citation></ref><ref id="B27"><mixed-citation xmlns:xlink="http://www.w3.org/1999/xlink" xlink:type="simple"><person-group><name name-style="western"><surname>Sydow</surname><given-names>H</given-names></name><name name-style="western"><surname>Sydow</surname><given-names>P</given-names></name></person-group> (<year>1912</year>) Beschreibungen neuer südafrikanischer Pilze. Ann Mycol 10: 440.</mixed-citation></ref></ref-list></tp:taxon-treatment>
