# Supplementary material for: New host associations and a novel species for the gall-inducing acacia rust genus Ravenelia in South Africa
Source: MycoKeys. 2018 Dec 4;(43):1–21. doi: 10.3897/mycokeys.43.25090 (PMC6290045; doi:10.3897/mycokeys.43.25090)
Supplement: XML Treatment for Ravenelia macowaniana [file mycokeys.43.25090-treatment2.xml]

<!DOCTYPE tp:taxon-treatment
  PUBLIC "-//TaxonX//DTD Taxonomic Treatment Publishing DTD v0 20100105//EN" "tax-treatment-NSO.dtd">
<tp:taxon-treatment xmlns:tp="http://www.plazi.org/taxpub"><tp:treatment-meta><kwd-group><label>Taxon classification</label><kwd><named-content xmlns:xlink="http://www.w3.org/1999/xlink" content-type="kingdom">Fungi</named-content></kwd><kwd><named-content xmlns:xlink="http://www.w3.org/1999/xlink" content-type="order">Pucciniales</named-content></kwd><kwd><named-content xmlns:xlink="http://www.w3.org/1999/xlink" content-type="family">Raveneliaceae</named-content></kwd></kwd-group><mixed-citation publication-type="journal"><person-group><name><surname>Ebinghaus</surname><given-names>Malte</given-names></name><name><surname>Maier</surname><given-names>Wolfgang</given-names></name><name><surname>Wingfield</surname><given-names>Michael J.</given-names></name><name><surname>Begerow</surname><given-names>Dominik</given-names></name></person-group><article-title>New host associations and a novel species for the gall-inducing acacia rust genus <italic><tp:taxon-name><tp:taxon-name-part taxon-name-part-type="genus" reg="Ravenelia">Ravenelia</tp:taxon-name-part></tp:taxon-name></italic> in South Africa</article-title><source>MycoKeys</source><day>4</day><month>12</month><year>2018</year><volume>2018</volume><issue>43</issue><fpage>1</fpage><lpage>21</lpage><pub-id pub-id-type="doi">10.3897/mycokeys.43.25090</pub-id></mixed-citation></tp:treatment-meta><tp:nomenclature><tp:taxon-name>
              <tp:taxon-name-part taxon-name-part-type="genus" reg="Ravenelia">Ravenelia</tp:taxon-name-part>
              <tp:taxon-name-part taxon-name-part-type="species" reg="macowaniana">macowaniana</tp:taxon-name-part>
            </tp:taxon-name><tp:taxon-authority>Pazschke &amp; Hedwigia, 23: 30 and 59 (1894)</tp:taxon-authority><xref ref-type="fig" rid="F4">Figure 4K</xref><!--PageBreak--><tp:nomenclature-citation-list><tp:nomenclature-citation><tp:taxon-name>
                  <tp:taxon-name-part taxon-name-part-type="genus" reg="Ravenelia">Ravenelia</tp:taxon-name-part>
                  <tp:taxon-name-part taxon-name-part-type="species" reg="macowaniana">macowaniana</tp:taxon-name-part>
                </tp:taxon-name><comment>Pazschke &amp; Hedwigia, 23: 30 and 59 (1894). On leaves and in gall-transformed inflorescences of <tp:taxon-name><tp:taxon-name-part taxon-name-part-type="genus" reg="Vachellia">Vachellia</tp:taxon-name-part><tp:taxon-name-part taxon-name-part-type="species" reg="natalitia">natalitia</tp:taxon-name-part></tp:taxon-name> (E.Mey) Kyal. &amp; Boatwr. and on leaves of <tp:taxon-name><tp:taxon-name-part taxon-name-part-type="genus" reg="Vachellia">V.</tp:taxon-name-part><tp:taxon-name-part taxon-name-part-type="species" reg="permixta">permixta</tp:taxon-name-part></tp:taxon-name> (Burtt Davy) Kyal. &amp; Boatwr. (<tp:taxon-name><tp:taxon-name-part taxon-name-part-type="family">Fabaceae</tp:taxon-name-part></tp:taxon-name>: <tp:taxon-name><tp:taxon-name-part taxon-name-part-type="subfamily">Mimosoideae</tp:taxon-name-part></tp:taxon-name>).</comment></tp:nomenclature-citation></tp:nomenclature-citation-list></tp:nomenclature><tp:treatment-sec sec-type="material" id="SECID0ESUBI"><title>Specimens examined.</title><p>South Africa, Limpopo, Steelport, <named-content xmlns:xlink="http://www.w3.org/1999/xlink" content-type="dwc:verbatimCoordinates" xlink:type="simple"><named-content content-type="geo-json" specific-use="{&#34;type&#34;:&#34;Point&#34;,&#34;coordinates&#34;:[30.208972,-24.692306]}" id="NCID0E2UBI" xlink:type="simple">24°41'32.3"S; 30°12'32.3"E</named-content></named-content>, on leaves of <italic><tp:taxon-name><tp:taxon-name-part taxon-name-part-type="genus" reg="Vachellia">Vachellia</tp:taxon-name-part><tp:taxon-name-part taxon-name-part-type="species" reg="permixta">permixta</tp:taxon-name-part></tp:taxon-name></italic>, 23 February 2015, M. Ebinghaus ME424 (PREM61875); South Africa, Limpopo, Steelport, <named-content xmlns:xlink="http://www.w3.org/1999/xlink" content-type="dwc:verbatimCoordinates" xlink:type="simple"><named-content content-type="geo-json" specific-use="{&#34;type&#34;:&#34;Point&#34;,&#34;coordinates&#34;:[30.208972,-24.692306]}" id="NCID0EOVBI" xlink:type="simple">24°41'32.3"S; 30°12'32.3"E</named-content></named-content>, on leaves of <italic><tp:taxon-name><tp:taxon-name-part taxon-name-part-type="genus" reg="Vachellia">V.</tp:taxon-name-part><tp:taxon-name-part taxon-name-part-type="species" reg="natalitia">natalitia</tp:taxon-name-part></tp:taxon-name></italic>, 19 February 2015, M. Ebinghaus ME416 (PREM61862); South Africa, Mpumalanga, East of Barberton, on leaves of <italic><tp:taxon-name><tp:taxon-name-part taxon-name-part-type="genus" reg="Vachellia">V.</tp:taxon-name-part><tp:taxon-name-part taxon-name-part-type="species" reg="natalitia">natalitia</tp:taxon-name-part></tp:taxon-name></italic>, 2 June 2012, M. Ebinghaus ME158 (PREM61214); South Africa, Mpumalanga, Nelspruit, on leaves of <italic><tp:taxon-name><tp:taxon-name-part taxon-name-part-type="genus" reg="Vachellia">V.</tp:taxon-name-part><tp:taxon-name-part taxon-name-part-type="species" reg="natalitia">natalitia</tp:taxon-name-part></tp:taxon-name></italic>, 10 January 2005, W. Maier WM3292 (PREM61218) and WM3294 (PREM61219); South Africa, Mpumalanga, South of Nelspruit, on leaves of <italic><tp:taxon-name><tp:taxon-name-part taxon-name-part-type="genus" reg="Vachellia">V.</tp:taxon-name-part><tp:taxon-name-part taxon-name-part-type="species" reg="natalitia">natalitia</tp:taxon-name-part></tp:taxon-name></italic>, 10 March 2010, W. Maier WM3590 (PREM61226); South Africa, Mpumalanga, Nelspruit, on leaves of <italic><tp:taxon-name><tp:taxon-name-part taxon-name-part-type="genus" reg="Vachellia">V.</tp:taxon-name-part><tp:taxon-name-part taxon-name-part-type="species" reg="natalitia">natalitia</tp:taxon-name-part></tp:taxon-name></italic>, 21 June 2005, W. Maier WM3423 (PREM61888); South Africa, Eastern Cape, Port St. Johns, on leaves of <italic><tp:taxon-name><tp:taxon-name-part taxon-name-part-type="genus" reg="Vachellia">V.</tp:taxon-name-part><tp:taxon-name-part taxon-name-part-type="species" reg="natalitia">natalitia</tp:taxon-name-part></tp:taxon-name></italic>, 28 December 2005, W. Maier WM3453 (PREM61216); South Africa , Limpopo, Sekhukhune Land, Winterveld Mine, on leaves of <italic><tp:taxon-name><tp:taxon-name-part taxon-name-part-type="genus" reg="Vachellia">V.</tp:taxon-name-part><tp:taxon-name-part taxon-name-part-type="species" reg="karroo">karroo</tp:taxon-name-part></tp:taxon-name></italic> 23 June 2005, W. Maier WM3433 (PREM61222); South Africa, North-West Province, Hartebeesspoort Dam, on leaves of <italic><tp:taxon-name><tp:taxon-name-part taxon-name-part-type="genus" reg="Vachellia">V.</tp:taxon-name-part><tp:taxon-name-part taxon-name-part-type="species" reg="karroo">karroo</tp:taxon-name-part></tp:taxon-name></italic> June/July 2005, W. Maier WM3448 (PREM61221); South Africa, Eastern Cape, Haga Haga, on leaves of <italic><tp:taxon-name><tp:taxon-name-part taxon-name-part-type="genus" reg="Vachellia">V.</tp:taxon-name-part><tp:taxon-name-part taxon-name-part-type="species" reg="karroo">karroo</tp:taxon-name-part></tp:taxon-name></italic>, December 2004, W. Maier WM3485 (PREM61210); South Africa, on leaves of <italic><tp:taxon-name><tp:taxon-name-part taxon-name-part-type="genus" reg="Vachellia">V.</tp:taxon-name-part><tp:taxon-name-part taxon-name-part-type="species" reg="karroo">karroo</tp:taxon-name-part></tp:taxon-name></italic>, 15 May 2006, W. Maier WM3512 (PREM61220); South Africa, Western Cape, Worcester, on inflorescences of <italic><tp:taxon-name><tp:taxon-name-part taxon-name-part-type="genus" reg="Vachellia">V.</tp:taxon-name-part><tp:taxon-name-part taxon-name-part-type="species" reg="karroo">karroo</tp:taxon-name-part></tp:taxon-name></italic>, 20 December 2004, W. Maier WM3577 (KR-M-43406); South Africa, North-West Province <named-content xmlns:xlink="http://www.w3.org/1999/xlink" content-type="dwc:verbatimCoordinates" xlink:type="simple"><named-content content-type="geo-json" specific-use="{&#34;type&#34;:&#34;Point&#34;,&#34;coordinates&#34;:[27.359000,-25.502278]}" id="NCID0EPZBI" xlink:type="simple">25°30'08.2"S; 27°21'32.4"E</named-content></named-content>, on leaves of <italic><tp:taxon-name><tp:taxon-name-part taxon-name-part-type="genus" reg="Vachellia">V.</tp:taxon-name-part><tp:taxon-name-part taxon-name-part-type="species" reg="karroo">karroo</tp:taxon-name-part></tp:taxon-name></italic>, M. Ebinghaus ME433 (KR-M-43657).</p></tp:treatment-sec><tp:treatment-sec sec-type="notes" id="SECID0E6ZBI"><title>Notes.</title><p>Morphological as well as phylogenetic analyses, based on nrITS and nrLSU sequence data of the specimens PREM61214, PREM61216, PREM61218, PREM61219, PREM61862 and PREM61875 collected from <italic><tp:taxon-name><tp:taxon-name-part taxon-name-part-type="genus" reg="Vachellia">V.</tp:taxon-name-part><tp:taxon-name-part taxon-name-part-type="species" reg="natalitia">natalitia</tp:taxon-name-part></tp:taxon-name></italic> and <italic><tp:taxon-name><tp:taxon-name-part taxon-name-part-type="genus" reg="Vachellia">V.</tp:taxon-name-part><tp:taxon-name-part taxon-name-part-type="species" reg="permixta">permixta</tp:taxon-name-part></tp:taxon-name></italic>, respectively, supported conspecificity and their placement in <italic><tp:taxon-name><tp:taxon-name-part taxon-name-part-type="genus" reg="Ravenelia">R.</tp:taxon-name-part><tp:taxon-name-part taxon-name-part-type="species" reg="macowaniana">macowaniana</tp:taxon-name-part></tp:taxon-name></italic>. Therefore, we report <italic><tp:taxon-name><tp:taxon-name-part taxon-name-part-type="genus" reg="Vachellia">V.</tp:taxon-name-part><tp:taxon-name-part taxon-name-part-type="species" reg="natalitia">natalitia</tp:taxon-name-part></tp:taxon-name></italic> and <italic><tp:taxon-name><tp:taxon-name-part taxon-name-part-type="genus" reg="Vachellia">V.</tp:taxon-name-part><tp:taxon-name-part taxon-name-part-type="species" reg="permixta">permixta</tp:taxon-name-part></tp:taxon-name></italic> as new hosts for <italic><tp:taxon-name><tp:taxon-name-part taxon-name-part-type="genus" reg="Ravenelia">R.</tp:taxon-name-part><tp:taxon-name-part taxon-name-part-type="species" reg="macowaniana">macowaniana</tp:taxon-name-part></tp:taxon-name></italic>.</p></tp:treatment-sec><tp:treatment-sec><!--Section generated to contain objects referenced in tp:taxon-treatment.--><fig id="F4" position="float" orientation="portrait"><label>Figure 4.</label><caption><p>Infected host organs and spore images of <italic><tp:taxon-name><tp:taxon-name-part taxon-name-part-type="genus" reg="Ravenelia">R.</tp:taxon-name-part><tp:taxon-name-part taxon-name-part-type="species" reg="xanthophloeae">xanthophloeae</tp:taxon-name-part></tp:taxon-name></italic> (<bold>A–H</bold>), <italic><tp:taxon-name><tp:taxon-name-part taxon-name-part-type="genus" reg="Ravenelia">R.</tp:taxon-name-part><tp:taxon-name-part taxon-name-part-type="species" reg="natalensis">natalensis</tp:taxon-name-part></tp:taxon-name></italic> (<bold>I</bold>), <italic>R.</italic> e<italic>vansii</italic> (<bold>J</bold>) and <italic><tp:taxon-name><tp:taxon-name-part taxon-name-part-type="genus" reg="Ravenelia">R.</tp:taxon-name-part><tp:taxon-name-part taxon-name-part-type="species" reg="macowaniana">macowaniana</tp:taxon-name-part></tp:taxon-name></italic> (<bold>K</bold>) <bold>A</bold> Infected individual of <italic><tp:taxon-name><tp:taxon-name-part taxon-name-part-type="genus" reg="Vachellia">V.</tp:taxon-name-part><tp:taxon-name-part taxon-name-part-type="species" reg="xanthophloea">xanthophloea</tp:taxon-name-part></tp:taxon-name></italic>. Leaves were prematurely shed in comparison with uninfected trees <bold>B</bold> Telia on leaflets of <italic><tp:taxon-name><tp:taxon-name-part taxon-name-part-type="genus" reg="Vachellia">V.</tp:taxon-name-part><tp:taxon-name-part taxon-name-part-type="species" reg="xanthophloea">xanthophloea</tp:taxon-name-part></tp:taxon-name></italic><bold>C</bold> SEM of an aeciospore showing scattered germpores <bold>D</bold> SEM of an urediniospore <bold>E</bold> Urediniospores seen in LM <bold>F</bold> SEM view of a teliospore of <italic><tp:taxon-name><tp:taxon-name-part taxon-name-part-type="genus" reg="Ravenelia">R.</tp:taxon-name-part><tp:taxon-name-part taxon-name-part-type="species" reg="xanthophloeae">xanthophloeae</tp:taxon-name-part></tp:taxon-name></italic>. The arrows indicate irregularly arranged verrucose ornamentations <bold>G</bold> Telium of <italic><tp:taxon-name><tp:taxon-name-part taxon-name-part-type="genus" reg="Ravenelia">R.</tp:taxon-name-part><tp:taxon-name-part taxon-name-part-type="species" reg="xanthophloeae">xanthophloeae</tp:taxon-name-part></tp:taxon-name></italic> seen in SEM <bold>H</bold> LM view of a teliospore. The arrow indicates irregularly arranged verrucose ornamentations <bold>I</bold> Teliospores of <italic><tp:taxon-name><tp:taxon-name-part taxon-name-part-type="genus" reg="Ravenelia">R.</tp:taxon-name-part><tp:taxon-name-part taxon-name-part-type="species" reg="natalensis">natalensis</tp:taxon-name-part></tp:taxon-name></italic> with long pedicels <bold>J</bold> SEM picture of median section of a teliospore of <italic><tp:taxon-name><tp:taxon-name-part taxon-name-part-type="genus" reg="Ravenelia">R.</tp:taxon-name-part><tp:taxon-name-part taxon-name-part-type="species" reg="evansii">evansii</tp:taxon-name-part></tp:taxon-name></italic>. Arrows indicate 2-celled probasidial cells <bold>K</bold> LM picture of teliospores of <italic><tp:taxon-name><tp:taxon-name-part taxon-name-part-type="genus" reg="Ravenelia">R.</tp:taxon-name-part><tp:taxon-name-part taxon-name-part-type="species" reg="macowaniana">macowaniana</tp:taxon-name-part></tp:taxon-name></italic>. Scale bars: 1 mm (<bold>B</bold>), 4 μm (<bold>C</bold>), 2 μm (<bold>D</bold>), 20 μm (<bold>E</bold>), 20 μm (<bold>F–H, J–K</bold>), 40 μm (<bold>I</bold>).</p></caption><graphic xmlns:xlink="http://www.w3.org/1999/xlink" xlink:href="mycokeys-43-001-g004.jpg" position="float" orientation="portrait" xlink:type="simple" id="oo_247407.jpg"/></fig></tp:treatment-sec></tp:taxon-treatment>
