# Supplementary material for: New host associations and a novel species for the gall-inducing acacia rust genus Ravenelia in South Africa
Source: MycoKeys. 2018 Dec 4;(43):1–21. doi: 10.3897/mycokeys.43.25090 (PMC6290045; doi:10.3897/mycokeys.43.25090)
Supplement: XML Treatment for Ravenelia evansii [file mycokeys.43.25090-treatment3.xml]

<!DOCTYPE tp:taxon-treatment
  PUBLIC "-//TaxonX//DTD Taxonomic Treatment Publishing DTD v0 20100105//EN" "tax-treatment-NSO.dtd">
<tp:taxon-treatment xmlns:tp="http://www.plazi.org/taxpub"><tp:treatment-meta><kwd-group><label>Taxon classification</label><kwd><named-content xmlns:xlink="http://www.w3.org/1999/xlink" content-type="kingdom">Fungi</named-content></kwd><kwd><named-content xmlns:xlink="http://www.w3.org/1999/xlink" content-type="order">Pucciniales</named-content></kwd><kwd><named-content xmlns:xlink="http://www.w3.org/1999/xlink" content-type="family">Raveneliaceae</named-content></kwd></kwd-group><mixed-citation publication-type="journal"><person-group><name><surname>Ebinghaus</surname><given-names>Malte</given-names></name><name><surname>Maier</surname><given-names>Wolfgang</given-names></name><name><surname>Wingfield</surname><given-names>Michael J.</given-names></name><name><surname>Begerow</surname><given-names>Dominik</given-names></name></person-group><article-title>New host associations and a novel species for the gall-inducing acacia rust genus <italic><tp:taxon-name><tp:taxon-name-part taxon-name-part-type="genus" reg="Ravenelia">Ravenelia</tp:taxon-name-part></tp:taxon-name></italic> in South Africa</article-title><source>MycoKeys</source><day>4</day><month>12</month><year>2018</year><volume>2018</volume><issue>43</issue><fpage>1</fpage><lpage>21</lpage><pub-id pub-id-type="doi">10.3897/mycokeys.43.25090</pub-id></mixed-citation></tp:treatment-meta><tp:nomenclature><tp:taxon-name>
              <tp:taxon-name-part taxon-name-part-type="genus" reg="Ravenelia">Ravenelia</tp:taxon-name-part>
              <tp:taxon-name-part taxon-name-part-type="species" reg="evansii">evansii</tp:taxon-name-part>
            </tp:taxon-name><tp:taxon-authority>Sydow, Ann. Mycol. 10, p. 440, Monograph. Ured. 3, p. 234</tp:taxon-authority><xref ref-type="fig" rid="F4">Figure 4J</xref><tp:nomenclature-citation-list><tp:nomenclature-citation><tp:taxon-name>
                  <tp:taxon-name-part taxon-name-part-type="genus" reg="Ravenelia">Ravenelia</tp:taxon-name-part>
                  <tp:taxon-name-part taxon-name-part-type="species" reg="evansii">evansii</tp:taxon-name-part>
                </tp:taxon-name><comment>Sydow, Ann. Mycol. 10, p. 440, Monograph. Ured. 3, p. 234 On <tp:taxon-name><tp:taxon-name-part taxon-name-part-type="genus" reg="Vachellia">Vachellia</tp:taxon-name-part><tp:taxon-name-part taxon-name-part-type="species" reg="borleae">borleae</tp:taxon-name-part></tp:taxon-name> (Burtt Davy) Kyal. &amp; Boatwr., <tp:taxon-name><tp:taxon-name-part taxon-name-part-type="genus" reg="Vachellia">V.</tp:taxon-name-part><tp:taxon-name-part taxon-name-part-type="species" reg="davyi">davyi</tp:taxon-name-part></tp:taxon-name> (N.E.Br.) Kyal. &amp; Boatwr., <tp:taxon-name><tp:taxon-name-part taxon-name-part-type="genus" reg="Vachellia">V.</tp:taxon-name-part><tp:taxon-name-part taxon-name-part-type="species" reg="exuvialis">exuvialis</tp:taxon-name-part></tp:taxon-name> (I. Verd.) Kyal. &amp; Boatwr., <tp:taxon-name><tp:taxon-name-part taxon-name-part-type="genus" reg="Vachellia">V.</tp:taxon-name-part><tp:taxon-name-part taxon-name-part-type="species" reg="hebeclada">hebeclada</tp:taxon-name-part></tp:taxon-name> (DC.) Kyal. &amp; Boatwr., <tp:taxon-name><tp:taxon-name-part taxon-name-part-type="genus" reg="Vachellia">V.</tp:taxon-name-part><tp:taxon-name-part taxon-name-part-type="species" reg="luederitzii">luederitzii</tp:taxon-name-part><tp:taxon-name-part taxon-name-part-type="infraspecific-rank">var.</tp:taxon-name-part><tp:taxon-name-part taxon-name-part-type="variety" reg="retinens">retinens</tp:taxon-name-part></tp:taxon-name> (Sim.) (JH Ross &amp; Brenan) Kyal. &amp; Boatwr. and <tp:taxon-name><tp:taxon-name-part taxon-name-part-type="genus" reg="Vachellia">V.</tp:taxon-name-part><tp:taxon-name-part taxon-name-part-type="species" reg="swazica">swazica</tp:taxon-name-part></tp:taxon-name> (Burtt Davy) Kyal. &amp; Boatwr. (<tp:taxon-name><tp:taxon-name-part taxon-name-part-type="family">Fabaceae</tp:taxon-name-part></tp:taxon-name>: <tp:taxon-name><tp:taxon-name-part taxon-name-part-type="subfamily">Mimosoideae</tp:taxon-name-part></tp:taxon-name>).</comment></tp:nomenclature-citation></tp:nomenclature-citation-list></tp:nomenclature><tp:treatment-sec sec-type="description" id="SECID0ENACI"><title>Emended description.</title><p>Telia subepidermally erumpent, dark brown to blackish, scattered or in loose groups on the abaxial side of leaflets, sori on the comparatively large leaflets of <tp:taxon-name><tp:taxon-name-part taxon-name-part-type="genus" reg="Vachellia">V.</tp:taxon-name-part><tp:taxon-name-part taxon-name-part-type="species" reg="robusta">robusta</tp:taxon-name-part><tp:taxon-name-part taxon-name-part-type="infraspecific-rank">ssp.</tp:taxon-name-part><tp:taxon-name-part taxon-name-part-type="subspecies" reg="robusta">robusta</tp:taxon-name-part></tp:taxon-name> often forming concentric rings of 2.2–3.3 mm in diameter, single sori (120)230–500(710) μm in diameter with the largest telia appearing to develop in concentric arranged groups, subcircular to elongated; paraphyses lacking; teliospores circular to subcircular from topview, topside convex to almost hemispherical from lateral view, chestnut brown, (47)74–103(124) μm in diameter with (3)5–7(8) probasidial cells in a cross-section; single probasidial cells mostly single-layered, sometimes central cells and in rare events single cells two-layered, (16)23–30(39) μm from lateral view and (11)18–25(34) μm from top view; each probasidial cell with 3–5(8) spines; cysts hyaline and smooth, uniseriate and each cyst appears to be divided by a faint constriction, of the same number as peripheral probasidial cells, swelling in water but only slightly in lactophenol, pedicels compound, not persisting.</p></tp:treatment-sec><tp:treatment-sec sec-type="material" id="SECID0EEBCI"><title>Specimens examined.</title><p>All specimens examined for the emended species description of <italic><tp:taxon-name><tp:taxon-name-part taxon-name-part-type="genus" reg="Ravenelia">R.</tp:taxon-name-part><tp:taxon-name-part taxon-name-part-type="species" reg="evansii">evansii</tp:taxon-name-part></tp:taxon-name></italic> representing new host associations are given in Table <xref ref-type="table" rid="T1">1</xref>.</p></tp:treatment-sec><tp:treatment-sec sec-type="notes" id="SECID0EZBCI"><title>Notes.</title><p>Rust infections on specimens of <italic><tp:taxon-name><tp:taxon-name-part taxon-name-part-type="genus" reg="Vachellia">Vachellia</tp:taxon-name-part><tp:taxon-name-part taxon-name-part-type="species" reg="borleae">borleae</tp:taxon-name-part></tp:taxon-name></italic> (ME384, PREM61869), <italic><tp:taxon-name><tp:taxon-name-part taxon-name-part-type="genus" reg="Vachellia">V.</tp:taxon-name-part><tp:taxon-name-part taxon-name-part-type="species" reg="davyi">davyi</tp:taxon-name-part></tp:taxon-name></italic> (PREM61845, PREM61005), <italic><tp:taxon-name><tp:taxon-name-part taxon-name-part-type="genus" reg="Vachellia">V.</tp:taxon-name-part><tp:taxon-name-part taxon-name-part-type="species" reg="exuvialis">exuvialis</tp:taxon-name-part></tp:taxon-name></italic> (PREM61876, PREM61868), <italic><tp:taxon-name><tp:taxon-name-part taxon-name-part-type="genus" reg="Vachellia">V.</tp:taxon-name-part><tp:taxon-name-part taxon-name-part-type="species" reg="hebeclada">hebeclada</tp:taxon-name-part></tp:taxon-name></italic> (PREM61227), <tp:taxon-name><tp:taxon-name-part taxon-name-part-type="genus" reg="Vachellia">V.</tp:taxon-name-part><tp:taxon-name-part taxon-name-part-type="species" reg="luederitzii">luederitzii</tp:taxon-name-part><tp:taxon-name-part taxon-name-part-type="infraspecific-rank">var.</tp:taxon-name-part><tp:taxon-name-part taxon-name-part-type="variety" reg="retinens">retinens</tp:taxon-name-part></tp:taxon-name> (PREM61846) and <italic><tp:taxon-name><tp:taxon-name-part taxon-name-part-type="genus" reg="Vachellia">Vachellia</tp:taxon-name-part><tp:taxon-name-part taxon-name-part-type="species" reg="swazica">swazica</tp:taxon-name-part></tp:taxon-name></italic>.(PREM61002, PREM61028, PREM61008) were identified using morphological characters of the teliospores. These generally matched those of <italic><tp:taxon-name><tp:taxon-name-part taxon-name-part-type="genus" reg="Ravenelia">R.</tp:taxon-name-part><tp:taxon-name-part taxon-name-part-type="species" reg="evansii">evansii</tp:taxon-name-part></tp:taxon-name></italic> Syd. &amp; P. Syd. given in <xref ref-type="bibr" rid="B7">Doidge (1927)</xref> and <xref ref-type="bibr" rid="B23">Shivas et al. (2013)</xref> and were supported by molecular phylogenetic analyses of nrITS and nrLSU sequence data. These <italic><tp:taxon-name><tp:taxon-name-part taxon-name-part-type="genus" reg="Vachellia">Vachellia</tp:taxon-name-part></tp:taxon-name></italic> species are reported as new hosts for <italic><tp:taxon-name><tp:taxon-name-part taxon-name-part-type="genus" reg="Ravenelia">Ravenelia</tp:taxon-name-part><tp:taxon-name-part taxon-name-part-type="species" reg="evansii">evansii</tp:taxon-name-part></tp:taxon-name></italic>. Despite major congruence of teliospore characters, the range of the teliospore diameter observed by our examinations exceeded the size range of 50–80 μm and 63–90 μm given in <xref ref-type="bibr" rid="B7">Doidge (1927)</xref> and <xref ref-type="bibr" rid="B23">Shivas et al. (2013)</xref>, respectively. Furthermore, the occurrence of two-layered probasidial cells is reported here for the first time Figure <xref ref-type="fig" rid="F4">4J</xref>). Therefore, we present an emended description of the telial stage of <italic><tp:taxon-name><tp:taxon-name-part taxon-name-part-type="genus" reg="Ravenelia">R.</tp:taxon-name-part><tp:taxon-name-part taxon-name-part-type="species" reg="evansii">evansii</tp:taxon-name-part></tp:taxon-name></italic> Syd. &amp; P. Syd. emend. Ebinghaus, W. Maier and Begerow.</p><!--PageBreak--><table-wrap id="T3" position="float" orientation="portrait"><label>Table 3.</label><caption><p>Summary of morphological characters and spore sizes of <italic><tp:taxon-name><tp:taxon-name-part taxon-name-part-type="genus" reg="Ravenelia">Ravenelia</tp:taxon-name-part><tp:taxon-name-part taxon-name-part-type="species" reg="evansii">evansii</tp:taxon-name-part></tp:taxon-name></italic>, <italic><tp:taxon-name><tp:taxon-name-part taxon-name-part-type="genus" reg="Ravenelia">R.</tp:taxon-name-part><tp:taxon-name-part taxon-name-part-type="species" reg="macowaniana">macowaniana</tp:taxon-name-part></tp:taxon-name></italic> and <italic><tp:taxon-name><tp:taxon-name-part taxon-name-part-type="genus" reg="Ravenelia">R.</tp:taxon-name-part><tp:taxon-name-part taxon-name-part-type="species" reg="xanthophloeae">xanthophloeae</tp:taxon-name-part></tp:taxon-name></italic>. All size measurements are given in μm, minimum and maximum values in parentheses. <sup>†</sup>Measurements and observations according to <xref ref-type="bibr" rid="B8">Doidge (1939)</xref>.</p></caption><table id="TID0E1DBI" rules="all"><tbody><tr><th rowspan="2" colspan="1"/><th rowspan="1" colspan="4">Teliospores</th></tr><tr><th rowspan="1" colspan="1">Diameter</th><th rowspan="1" colspan="1">Probasidial cell size</th><th rowspan="1" colspan="1">Ornamentation</th><th rowspan="1" colspan="1">No. of Cells in diameter</th></tr><tr><td rowspan="1" colspan="1">
                      <italic><tp:taxon-name>
                          <tp:taxon-name-part taxon-name-part-type="genus" reg="Ravenelia">R.</tp:taxon-name-part>
                          <tp:taxon-name-part taxon-name-part-type="species" reg="evansii">evansii</tp:taxon-name-part>
                        </tp:taxon-name></italic>
                    </td><td rowspan="1" colspan="1">(47)70–95(124)</td><td rowspan="1" colspan="1">(16)24–29(40) × (12)18–25(34)</td><td rowspan="1" colspan="1">(1.5)4–6(8)</td><td rowspan="1" colspan="1">(3)5–7(8)</td></tr><tr><td rowspan="1" colspan="1">
                      <italic><tp:taxon-name>
                          <tp:taxon-name-part taxon-name-part-type="genus" reg="Ravenelia">R.</tp:taxon-name-part>
                          <tp:taxon-name-part taxon-name-part-type="species" reg="macowaniana">macowaniana</tp:taxon-name-part>
                        </tp:taxon-name></italic>
                    </td><td rowspan="1" colspan="1">(50)82–105(118)</td><td rowspan="1" colspan="1">(19)23–32(40) × (13.5)18–24(34)</td><td rowspan="1" colspan="1">–</td><td rowspan="1" colspan="1">(3)5–6(7)</td></tr><tr><td rowspan="1" colspan="1">
                      <italic><tp:taxon-name>
                          <tp:taxon-name-part taxon-name-part-type="genus" reg="Ravenelia">R.</tp:taxon-name-part>
                          <tp:taxon-name-part taxon-name-part-type="species" reg="xanthophloeae">xanthophloeae</tp:taxon-name-part>
                        </tp:taxon-name></italic>
                    </td><td rowspan="1" colspan="1">(40.5)65–75(82)</td><td rowspan="1" colspan="1">(19)22–25(39.5) × (12.5)19–23(32)</td><td rowspan="1" colspan="1">(0.5)1–2(3)</td><td rowspan="1" colspan="1">(3)4–5(6)</td></tr><tr><td rowspan="3" colspan="1"/><td rowspan="1" colspan="1">
                      <bold>Aeciospores</bold>
                    </td><td rowspan="1" colspan="3">
                      <bold>Urediniospores</bold>
                    </td></tr><tr><td rowspan="2" colspan="1">
                      <bold>Size</bold>
                    </td><td rowspan="2" colspan="1">
                      <bold>Size</bold>
                    </td><td rowspan="1" colspan="2">
                      <bold>Germ pores</bold>
                    </td></tr><tr><td rowspan="1" colspan="1">
                      <bold>Number</bold>
                    </td><td rowspan="1" colspan="1">
                      <bold>Arrangement</bold>
                    </td></tr><tr><td rowspan="1" colspan="1">
                      <italic><tp:taxon-name>
                          <tp:taxon-name-part taxon-name-part-type="genus" reg="Ravenelia">R.</tp:taxon-name-part>
                          <tp:taxon-name-part taxon-name-part-type="species" reg="evansii">evansii</tp:taxon-name-part>
                        </tp:taxon-name></italic>
                    </td><td rowspan="1" colspan="1">23–40 × 16–26<sup>†</sup></td><td rowspan="1" colspan="1">25–35 × 18–24<sup>†</sup></td><td rowspan="1" colspan="1">4<sup>†</sup></td><td rowspan="1" colspan="1">equatorial<sup>†</sup></td></tr><tr><td rowspan="1" colspan="1">
                      <italic><tp:taxon-name>
                          <tp:taxon-name-part taxon-name-part-type="genus" reg="Ravenelia">R.</tp:taxon-name-part>
                          <tp:taxon-name-part taxon-name-part-type="species" reg="macowaniana">macowaniana</tp:taxon-name-part>
                        </tp:taxon-name></italic>
                    </td><td rowspan="1" colspan="1">24–35 × 17–28<sup>†</sup></td><td rowspan="1" colspan="1">20–30 × 12.5–15<sup>†</sup></td><td rowspan="1" colspan="1">4<sup>†</sup></td><td rowspan="1" colspan="1">equatorial<sup>†</sup></td></tr><tr><td rowspan="1" colspan="1">
                      <italic><tp:taxon-name>
                          <tp:taxon-name-part taxon-name-part-type="genus" reg="Ravenelia">R.</tp:taxon-name-part>
                          <tp:taxon-name-part taxon-name-part-type="species" reg="xanthophloeae">xanthophloeae</tp:taxon-name-part>
                        </tp:taxon-name></italic>
                    </td><td rowspan="1" colspan="1">(19)21–24(29)×(14)17–19(23)</td><td rowspan="1" colspan="1">(18)23–26(38) × (13)16–20(25)</td><td rowspan="1" colspan="1">5–6</td><td rowspan="1" colspan="1">equatorial</td></tr></tbody></table></table-wrap></tp:treatment-sec><tp:treatment-sec><!--Section generated to contain objects referenced in tp:taxon-treatment.--><fig id="F4" position="float" orientation="portrait"><label>Figure 4.</label><caption><p>Infected host organs and spore images of <italic><tp:taxon-name><tp:taxon-name-part taxon-name-part-type="genus" reg="Ravenelia">R.</tp:taxon-name-part><tp:taxon-name-part taxon-name-part-type="species" reg="xanthophloeae">xanthophloeae</tp:taxon-name-part></tp:taxon-name></italic> (<bold>A–H</bold>), <italic><tp:taxon-name><tp:taxon-name-part taxon-name-part-type="genus" reg="Ravenelia">R.</tp:taxon-name-part><tp:taxon-name-part taxon-name-part-type="species" reg="natalensis">natalensis</tp:taxon-name-part></tp:taxon-name></italic> (<bold>I</bold>), <italic>R.</italic> e<italic>vansii</italic> (<bold>J</bold>) and <italic><tp:taxon-name><tp:taxon-name-part taxon-name-part-type="genus" reg="Ravenelia">R.</tp:taxon-name-part><tp:taxon-name-part taxon-name-part-type="species" reg="macowaniana">macowaniana</tp:taxon-name-part></tp:taxon-name></italic> (<bold>K</bold>) <bold>A</bold> Infected individual of <italic><tp:taxon-name><tp:taxon-name-part taxon-name-part-type="genus" reg="Vachellia">V.</tp:taxon-name-part><tp:taxon-name-part taxon-name-part-type="species" reg="xanthophloea">xanthophloea</tp:taxon-name-part></tp:taxon-name></italic>. Leaves were prematurely shed in comparison with uninfected trees <bold>B</bold> Telia on leaflets of <italic><tp:taxon-name><tp:taxon-name-part taxon-name-part-type="genus" reg="Vachellia">V.</tp:taxon-name-part><tp:taxon-name-part taxon-name-part-type="species" reg="xanthophloea">xanthophloea</tp:taxon-name-part></tp:taxon-name></italic><bold>C</bold> SEM of an aeciospore showing scattered germpores <bold>D</bold> SEM of an urediniospore <bold>E</bold> Urediniospores seen in LM <bold>F</bold> SEM view of a teliospore of <italic><tp:taxon-name><tp:taxon-name-part taxon-name-part-type="genus" reg="Ravenelia">R.</tp:taxon-name-part><tp:taxon-name-part taxon-name-part-type="species" reg="xanthophloeae">xanthophloeae</tp:taxon-name-part></tp:taxon-name></italic>. The arrows indicate irregularly arranged verrucose ornamentations <bold>G</bold> Telium of <italic><tp:taxon-name><tp:taxon-name-part taxon-name-part-type="genus" reg="Ravenelia">R.</tp:taxon-name-part><tp:taxon-name-part taxon-name-part-type="species" reg="xanthophloeae">xanthophloeae</tp:taxon-name-part></tp:taxon-name></italic> seen in SEM <bold>H</bold> LM view of a teliospore. The arrow indicates irregularly arranged verrucose ornamentations <bold>I</bold> Teliospores of <italic><tp:taxon-name><tp:taxon-name-part taxon-name-part-type="genus" reg="Ravenelia">R.</tp:taxon-name-part><tp:taxon-name-part taxon-name-part-type="species" reg="natalensis">natalensis</tp:taxon-name-part></tp:taxon-name></italic> with long pedicels <bold>J</bold> SEM picture of median section of a teliospore of <italic><tp:taxon-name><tp:taxon-name-part taxon-name-part-type="genus" reg="Ravenelia">R.</tp:taxon-name-part><tp:taxon-name-part taxon-name-part-type="species" reg="evansii">evansii</tp:taxon-name-part></tp:taxon-name></italic>. Arrows indicate 2-celled probasidial cells <bold>K</bold> LM picture of teliospores of <italic><tp:taxon-name><tp:taxon-name-part taxon-name-part-type="genus" reg="Ravenelia">R.</tp:taxon-name-part><tp:taxon-name-part taxon-name-part-type="species" reg="macowaniana">macowaniana</tp:taxon-name-part></tp:taxon-name></italic>. Scale bars: 1 mm (<bold>B</bold>), 4 μm (<bold>C</bold>), 2 μm (<bold>D</bold>), 20 μm (<bold>E</bold>), 20 μm (<bold>F–H, J–K</bold>), 40 μm (<bold>I</bold>).</p></caption><graphic xmlns:xlink="http://www.w3.org/1999/xlink" xlink:href="mycokeys-43-001-g004.jpg" position="float" orientation="portrait" xlink:type="simple" id="oo_247407.jpg"/></fig><table-wrap id="T1" position="float" orientation="portrait"><label>Table 1.</label><caption><p>List of specimens included in the present study, including host information, collection data and GenBank accession numbers of rDNA sequences.</p></caption><table id="TID0EUYAG" rules="all"><tbody><tr><th rowspan="2" colspan="1">Voucher</th><th rowspan="2" colspan="1">Species name</th><th rowspan="2" colspan="1">Host</th><th rowspan="2" colspan="1">Origin</th><th rowspan="2" colspan="1">Date</th><th rowspan="2" colspan="1">Collector</th><th rowspan="1" colspan="2">GenBank accession-Nos.</th></tr><tr><th rowspan="1" colspan="1">ITS</th><th rowspan="1" colspan="1">LSU</th></tr><tr><td rowspan="1" colspan="1">PREM61208</td><td rowspan="1" colspan="1">
                  <italic><tp:taxon-name>
                      <tp:taxon-name-part taxon-name-part-type="genus" reg="Ravenelia">Ravenelia</tp:taxon-name-part>
                      <tp:taxon-name-part taxon-name-part-type="species" reg="evansii">evansii</tp:taxon-name-part>
                    </tp:taxon-name></italic>
                </td><td rowspan="1" colspan="1">
                  <tp:taxon-name>
                    <tp:taxon-name-part taxon-name-part-type="genus" reg="Vachellia">Vachellia</tp:taxon-name-part>
                    <tp:taxon-name-part taxon-name-part-type="species" reg="robusta">robusta</tp:taxon-name-part>
                    <tp:taxon-name-part taxon-name-part-type="infraspecific-rank">ssp.</tp:taxon-name-part>
                    <tp:taxon-name-part taxon-name-part-type="subspecies" reg="robusta">robusta</tp:taxon-name-part>
                  </tp:taxon-name>
                </td><td rowspan="1" colspan="1">South Africa, North-West Province, Groot Marico, River Still Guest Farm</td><td rowspan="1" colspan="1">15 Apr 2009</td><td rowspan="1" colspan="1">W. Maier</td><td rowspan="1" colspan="1">
                  <ext-link xmlns:xlink="http://www.w3.org/1999/xlink" ext-link-type="gen" xlink:href="MG945960" xlink:type="simple">MG945960</ext-link>
                </td><td rowspan="1" colspan="1">
                  <ext-link xmlns:xlink="http://www.w3.org/1999/xlink" ext-link-type="gen" xlink:href="MG945992" xlink:type="simple">MG945992</ext-link>
                </td></tr><tr><td rowspan="1" colspan="1">PREM61209</td><td rowspan="1" colspan="1">“ “</td><td rowspan="1" colspan="1">“ “</td><td rowspan="1" colspan="1">South Africa, KwaZulu-Natal, Lake St. Lucia</td><td rowspan="1" colspan="1">18 Mar 2010</td><td rowspan="1" colspan="1">M. Ebinghaus</td><td rowspan="1" colspan="1">
                  <ext-link xmlns:xlink="http://www.w3.org/1999/xlink" ext-link-type="gen" xlink:href="MG945959" xlink:type="simple">MG945959</ext-link>
                </td><td rowspan="1" colspan="1">
                  <ext-link xmlns:xlink="http://www.w3.org/1999/xlink" ext-link-type="gen" xlink:href="MG945991" xlink:type="simple">MG945991</ext-link>
                </td></tr><tr><td rowspan="1" colspan="1">PREM2211</td><td rowspan="1" colspan="1">“ “</td><td rowspan="1" colspan="1">“ “</td><td rowspan="1" colspan="1">South Africa, Gauteng, Pretoria, The Willows</td><td rowspan="1" colspan="1">6 Apr 1912</td><td rowspan="1" colspan="1">I. B. Pole Evans</td><td rowspan="1" colspan="1">–</td><td rowspan="1" colspan="1">–</td></tr><tr><td rowspan="1" colspan="1">PREM6807</td><td rowspan="1" colspan="1">“ “</td><td rowspan="1" colspan="1">“ “</td><td rowspan="1" colspan="1">South Africa, KwaZulu-Natal, Verulam</td><td rowspan="1" colspan="1">3 Jul 1913</td><td rowspan="1" colspan="1">I. B. Pole Evans</td><td rowspan="1" colspan="1">–</td><td rowspan="1" colspan="1">–</td></tr><tr><td rowspan="1" colspan="1">PREM7105</td><td rowspan="1" colspan="1">“ “</td><td rowspan="1" colspan="1">“ “</td><td rowspan="1" colspan="1">South Africa, KwaZulu-Natal, Verulam</td><td rowspan="1" colspan="1">3 Jul 1913</td><td rowspan="1" colspan="1">I. B. Pole Evans</td><td rowspan="1" colspan="1">–</td><td rowspan="1" colspan="1">–</td></tr><tr><td rowspan="1" colspan="1">KR-M-43649</td><td rowspan="1" colspan="1">“ “</td><td rowspan="1" colspan="1">“ “</td><td rowspan="1" colspan="1">South Africa, KwaZulu-Natal, Mtunzini</td><td rowspan="1" colspan="1">20 Mar 2010</td><td rowspan="1" colspan="1">M. Ebinghaus</td><td rowspan="1" colspan="1">
                  <ext-link xmlns:xlink="http://www.w3.org/1999/xlink" ext-link-type="gen" xlink:href="MG945958" xlink:type="simple">MG945958</ext-link>
                </td><td rowspan="1" colspan="1">
                  <ext-link xmlns:xlink="http://www.w3.org/1999/xlink" ext-link-type="gen" xlink:href="MG945990" xlink:type="simple">MG945990</ext-link>
                </td></tr><tr><td rowspan="1" colspan="1">PREM61225<sup>†</sup></td><td rowspan="1" colspan="1">“ “</td><td rowspan="1" colspan="1">
                  <tp:taxon-name>
                    <tp:taxon-name-part taxon-name-part-type="genus" reg="Vachellia">Vachellia</tp:taxon-name-part>
                    <tp:taxon-name-part taxon-name-part-type="species" reg="sieberiana">sieberiana</tp:taxon-name-part>
                    <tp:taxon-name-part taxon-name-part-type="infraspecific-rank">var.</tp:taxon-name-part>
                    <tp:taxon-name-part taxon-name-part-type="variety" reg="woodii">woodii</tp:taxon-name-part>
                  </tp:taxon-name>
                </td><td rowspan="1" colspan="1">South Africa, Mpumalanga, R40 north of Nelspruit</td><td rowspan="1" colspan="1">22 June 2005</td><td rowspan="1" colspan="1">W. Maier</td><td rowspan="1" colspan="1">–</td><td rowspan="1" colspan="1">–</td></tr><tr><td rowspan="1" colspan="1">PREM61228</td><td rowspan="1" colspan="1">“ “</td><td rowspan="1" colspan="1">“ “</td><td rowspan="1" colspan="1">South Africa, KwaZulu-Natal; <named-content xmlns:xlink="http://www.w3.org/1999/xlink" content-type="dwc:verbatimCoordinates" xlink:type="simple"><named-content content-type="geo-json" specific-use="{&#34;type&#34;:&#34;Point&#34;,&#34;coordinates&#34;:[30.300000,-30.866667]}" id="NCID0ERLAE" xlink:type="simple">30°52'S; 30°18'E</named-content></named-content></td><td rowspan="1" colspan="1">24 Nov 2005</td><td rowspan="1" colspan="1">A. R. Wood</td><td rowspan="1" colspan="1">
                  <ext-link xmlns:xlink="http://www.w3.org/1999/xlink" ext-link-type="gen" xlink:href="MG945957" xlink:type="simple">MG945957</ext-link>
                </td><td rowspan="1" colspan="1">
                  <ext-link xmlns:xlink="http://www.w3.org/1999/xlink" ext-link-type="gen" xlink:href="MG945989" xlink:type="simple">MG945989</ext-link>
                </td></tr><tr><td rowspan="1" colspan="1">PREM61223</td><td rowspan="1" colspan="1">“ “</td><td rowspan="1" colspan="1">“ “</td><td rowspan="1" colspan="1">South Africa, KwaZulu-Natal; <named-content xmlns:xlink="http://www.w3.org/1999/xlink" content-type="dwc:verbatimCoordinates" xlink:type="simple"><named-content content-type="geo-json" specific-use="{&#34;type&#34;:&#34;Point&#34;,&#34;coordinates&#34;:[29.434944,-28.840833]}" id="NCID0E4MAE" xlink:type="simple">28°50'27"S; 29°26'5.8"E</named-content></named-content></td><td rowspan="1" colspan="1">23 Mar 2010</td><td rowspan="1" colspan="1">M. Ebinghaus</td><td rowspan="1" colspan="1">
                  <ext-link xmlns:xlink="http://www.w3.org/1999/xlink" ext-link-type="gen" xlink:href="MG945956" xlink:type="simple">MG945956</ext-link>
                </td><td rowspan="1" colspan="1">
                  <ext-link xmlns:xlink="http://www.w3.org/1999/xlink" ext-link-type="gen" xlink:href="MG945988" xlink:type="simple">MG945988</ext-link>
                </td></tr><tr><td rowspan="1" colspan="1">PREM2403</td><td rowspan="1" colspan="1">“ “</td><td rowspan="1" colspan="1">“ “</td><td rowspan="1" colspan="1">South Africa, KwaZulu-Natal, Cramond</td><td rowspan="1" colspan="1">3 June 1912</td><td rowspan="1" colspan="1">I. B. Pole Evans</td><td rowspan="1" colspan="1">–</td><td rowspan="1" colspan="1">–</td></tr><tr><td rowspan="1" colspan="1">PREM2539</td><td rowspan="1" colspan="1">“ “</td><td rowspan="1" colspan="1">“ “</td><td rowspan="1" colspan="1">South Africa, KwaZulu-Natal, Estcourt</td><td rowspan="1" colspan="1">31 Jul 1912</td><td rowspan="1" colspan="1">I. B. Pole Evans</td><td rowspan="1" colspan="1">–</td><td rowspan="1" colspan="1">–</td></tr><tr><td rowspan="1" colspan="1">PREM61881</td><td rowspan="1" colspan="1">“ “</td><td rowspan="1" colspan="1">“ “</td><td rowspan="1" colspan="1">South Africa, Mpumalanga; <named-content xmlns:xlink="http://www.w3.org/1999/xlink" content-type="dwc:verbatimCoordinates" xlink:type="simple"><named-content content-type="geo-json" specific-use="{&#34;type&#34;:&#34;Point&#34;,&#34;coordinates&#34;:[31.085556,-25.394944]}" id="NCID0E2PAE" xlink:type="simple">25°23'41.8”S; 31°05'08.0”E</named-content></named-content></td><td rowspan="1" colspan="1">14. Feb 2015</td><td rowspan="1" colspan="1">M. Ebinghaus</td><td rowspan="1" colspan="1">
                  <ext-link xmlns:xlink="http://www.w3.org/1999/xlink" ext-link-type="gen" xlink:href="MG945955" xlink:type="simple">MG945955</ext-link>
                </td><td rowspan="1" colspan="1">
                  <ext-link xmlns:xlink="http://www.w3.org/1999/xlink" ext-link-type="gen" xlink:href="MG945987" xlink:type="simple">MG945987</ext-link>
                </td></tr><tr><td rowspan="1" colspan="1">PREM61224<sup>†</sup></td><td rowspan="1" colspan="1">“ “</td><td rowspan="1" colspan="1">
                  <italic><tp:taxon-name>
                      <tp:taxon-name-part taxon-name-part-type="genus" reg="Vachellia">Vachellia</tp:taxon-name-part>
                      <tp:taxon-name-part taxon-name-part-type="species" reg="davyi">davyi</tp:taxon-name-part>
                    </tp:taxon-name></italic>
                </td><td rowspan="1" colspan="1">South Africa, Mpumalanga, R40 north of Nelspruit</td><td rowspan="1" colspan="1">27 June 2005</td><td rowspan="1" colspan="1">W. Maier</td><td rowspan="1" colspan="1">–</td><td rowspan="1" colspan="1">–</td></tr><tr><td rowspan="1" colspan="1">PREM61005</td><td rowspan="1" colspan="1">“ “</td><td rowspan="1" colspan="1">“ “</td><td rowspan="1" colspan="1">South Africa, Mpumalanga; 35 km east of MBombela; <named-content xmlns:xlink="http://www.w3.org/1999/xlink" content-type="dwc:verbatimCoordinates" xlink:type="simple"><named-content content-type="geo-json" specific-use="{&#34;type&#34;:&#34;Point&#34;,&#34;coordinates&#34;:[31.180028,-25.572667]}" id="NCID0EOSAE" xlink:type="simple">25°34'21.6"S; 31°10'48.1"E</named-content></named-content></td><td rowspan="1" colspan="1">11 Apr 2013</td><td rowspan="1" colspan="1">M. Ebinghaus</td><td rowspan="1" colspan="1">
                  <ext-link xmlns:xlink="http://www.w3.org/1999/xlink" ext-link-type="gen" xlink:href="MG945967" xlink:type="simple">MG945967</ext-link>
                </td><td rowspan="1" colspan="1">
                  <ext-link xmlns:xlink="http://www.w3.org/1999/xlink" ext-link-type="gen" xlink:href="MG945999" xlink:type="simple">MG945999</ext-link>
                </td></tr><tr><td rowspan="1" colspan="1">PREM61845</td><td rowspan="1" colspan="1">“ “</td><td rowspan="1" colspan="1">“ “</td><td rowspan="1" colspan="1">South Africa, KwaZulu-Natal, near Pongola; <named-content xmlns:xlink="http://www.w3.org/1999/xlink" content-type="dwc:verbatimCoordinates" xlink:type="simple"><named-content content-type="geo-json" specific-use="{&#34;type&#34;:&#34;Point&#34;,&#34;coordinates&#34;:[31.444333,-27.324222]}" id="NCID0E2TAE" xlink:type="simple">27°19'27.2"S; 31°26'39.6"E</named-content></named-content></td><td rowspan="1" colspan="1">13. Feb 2015</td><td rowspan="1" colspan="1">M. Ebinghaus</td><td rowspan="1" colspan="1">
                  <ext-link xmlns:xlink="http://www.w3.org/1999/xlink" ext-link-type="gen" xlink:href="MG945968" xlink:type="simple">MG945968</ext-link>
                </td><td rowspan="1" colspan="1">
                  <ext-link xmlns:xlink="http://www.w3.org/1999/xlink" ext-link-type="gen" xlink:href="MG946000" xlink:type="simple">MG946000</ext-link>
                </td></tr><tr><td rowspan="1" colspan="1">PREM61227</td><td rowspan="1" colspan="1">“ “</td><td rowspan="1" colspan="1">
                  <italic><tp:taxon-name>
                      <tp:taxon-name-part taxon-name-part-type="genus" reg="Vachellia">Vachellia</tp:taxon-name-part>
                      <tp:taxon-name-part taxon-name-part-type="species" reg="hebeclada">hebeclada</tp:taxon-name-part>
                    </tp:taxon-name></italic>
                </td><td rowspan="1" colspan="1">South Africa, North-West Province, Leeuwfontein Farm</td><td rowspan="1" colspan="1">30 Dec 2006</td><td rowspan="1" colspan="1">A. E. van Wyk</td><td rowspan="1" colspan="1">
                  <ext-link xmlns:xlink="http://www.w3.org/1999/xlink" ext-link-type="gen" xlink:href="MG945969" xlink:type="simple">MG945969</ext-link>
                </td><td rowspan="1" colspan="1">
                  <ext-link xmlns:xlink="http://www.w3.org/1999/xlink" ext-link-type="gen" xlink:href="MG946001" xlink:type="simple">MG946001</ext-link>
                </td></tr><tr><td rowspan="1" colspan="1">PREM61211<sup>†</sup></td><td rowspan="1" colspan="1">“ “</td><td rowspan="1" colspan="1">
                  <italic><tp:taxon-name>
                      <tp:taxon-name-part taxon-name-part-type="genus" reg="Vachellia">Vachellia</tp:taxon-name-part>
                      <tp:taxon-name-part taxon-name-part-type="species" reg="swazica">swazica</tp:taxon-name-part>
                    </tp:taxon-name></italic>
                </td><td rowspan="1" colspan="1">South Africa, Mpumalanga; Marloth Park; <named-content xmlns:xlink="http://www.w3.org/1999/xlink" content-type="dwc:verbatimCoordinates" xlink:type="simple"><named-content content-type="geo-json" specific-use="{&#34;type&#34;:&#34;Point&#34;,&#34;coordinates&#34;:[31.779361,-25.346722]}" id="NCID0EHXAE" xlink:type="simple">25°20'48.2"S; 31°46'45.7"E</named-content></named-content></td><td rowspan="1" colspan="1">9 Apr 2013</td><td rowspan="1" colspan="1">M. Ebinghaus</td><td rowspan="1" colspan="1">–</td><td rowspan="1" colspan="1">–</td></tr><tr><td rowspan="1" colspan="1">PREM61212<sup>†</sup></td><td rowspan="1" colspan="1">“ “</td><td rowspan="1" colspan="1">“ “</td><td rowspan="1" colspan="1">South Africa, Mpumalanga; Marloth Park; <named-content xmlns:xlink="http://www.w3.org/1999/xlink" content-type="dwc:verbatimCoordinates" xlink:type="simple"><named-content content-type="geo-json" specific-use="{&#34;type&#34;:&#34;Point&#34;,&#34;coordinates&#34;:[31.773944,-25.345639]}" id="NCID0EKYAE" xlink:type="simple">25°20'44.3"S; 31°46'26.2"E</named-content></named-content></td><td rowspan="1" colspan="1">9 Apr 2013</td><td rowspan="1" colspan="1">M. Ebinghaus</td><td rowspan="1" colspan="1">–</td><td rowspan="1" colspan="1">–</td></tr><tr><td rowspan="1" colspan="1">PREM61002</td><td rowspan="1" colspan="1">“ “</td><td rowspan="1" colspan="1">“ “</td><td rowspan="1" colspan="1">South Africa, Mpumalanga; Marloth Park; <named-content xmlns:xlink="http://www.w3.org/1999/xlink" content-type="dwc:verbatimCoordinates" xlink:type="simple"><named-content content-type="geo-json" specific-use="{&#34;type&#34;:&#34;Point&#34;,&#34;coordinates&#34;:[31.777444,-25.345278]}" id="NCID0ELZAE" xlink:type="simple">25°20'43.0"S; 31°46'38.8"E</named-content></named-content></td><td rowspan="1" colspan="1">9 Apr 2013</td><td rowspan="1" colspan="1">M. Ebinghaus</td><td rowspan="1" colspan="1">
                  <ext-link xmlns:xlink="http://www.w3.org/1999/xlink" ext-link-type="gen" xlink:href="MG945966" xlink:type="simple">MG945966</ext-link>
                </td><td rowspan="1" colspan="1">
                  <ext-link xmlns:xlink="http://www.w3.org/1999/xlink" ext-link-type="gen" xlink:href="MG945998" xlink:type="simple">MG945998</ext-link>
                </td></tr><tr><td rowspan="1" colspan="1">PREM61008</td><td rowspan="1" colspan="1">“ “</td><td rowspan="1" colspan="1">“ “</td><td rowspan="1" colspan="1">South Africa, Mpumalanga; 25 km east of MBombela; <named-content xmlns:xlink="http://www.w3.org/1999/xlink" content-type="dwc:verbatimCoordinates" xlink:type="simple"><named-content content-type="geo-json" specific-use="{&#34;type&#34;:&#34;Point&#34;,&#34;coordinates&#34;:[31.167583,-25.512083]}" id="NCID0EY1AE" xlink:type="simple">25°30'43.5"S; 31°10'3.3"E</named-content></named-content></td><td rowspan="1" colspan="1">12 Apr 2013</td><td rowspan="1" colspan="1">M. Ebinghaus</td><td rowspan="1" colspan="1">
                  <ext-link xmlns:xlink="http://www.w3.org/1999/xlink" ext-link-type="gen" xlink:href="MG945965" xlink:type="simple">MG945965</ext-link>
                </td><td rowspan="1" colspan="1">
                  <ext-link xmlns:xlink="http://www.w3.org/1999/xlink" ext-link-type="gen" xlink:href="MG945997" xlink:type="simple">MG945997</ext-link>
                </td></tr><tr><td rowspan="1" colspan="1">PREM61028</td><td rowspan="1" colspan="1">“ “</td><td rowspan="1" colspan="1">“ “</td><td rowspan="1" colspan="1">South Africa, Mpumalanga; Marloth Park; <named-content xmlns:xlink="http://www.w3.org/1999/xlink" content-type="dwc:verbatimCoordinates" xlink:type="simple"><named-content content-type="geo-json" specific-use="{&#34;type&#34;:&#34;Point&#34;,&#34;coordinates&#34;:[31.773917,-25.345667]}" id="NCID0EF3AE" xlink:type="simple">25°20'44.4"S; 31°46'26.1"E</named-content></named-content></td><td rowspan="1" colspan="1">9 Apr 2013</td><td rowspan="1" colspan="1">M. Ebinghaus</td><td rowspan="1" colspan="1">
                  <ext-link xmlns:xlink="http://www.w3.org/1999/xlink" ext-link-type="gen" xlink:href="MG945964" xlink:type="simple">MG945964</ext-link>
                </td><td rowspan="1" colspan="1">
                  <ext-link xmlns:xlink="http://www.w3.org/1999/xlink" ext-link-type="gen" xlink:href="MG945996" xlink:type="simple">MG945996</ext-link>
                </td></tr><tr><td rowspan="1" colspan="1">PREM61846</td><td rowspan="1" colspan="1">“ “</td><td rowspan="1" colspan="1">
                  <tp:taxon-name>
                    <tp:taxon-name-part taxon-name-part-type="genus" reg="Vachellia">Vachellia</tp:taxon-name-part>
                    <tp:taxon-name-part taxon-name-part-type="species" reg="luederitzii">luederitzii</tp:taxon-name-part>
                    <tp:taxon-name-part taxon-name-part-type="infraspecific-rank">var.</tp:taxon-name-part>
                    <tp:taxon-name-part taxon-name-part-type="variety" reg="retinens">retinens</tp:taxon-name-part>
                  </tp:taxon-name>
                </td><td rowspan="1" colspan="1">South Africa, KwaZulu-Natal; 15 km south of Jozini; <named-content xmlns:xlink="http://www.w3.org/1999/xlink" content-type="dwc:verbatimCoordinates" xlink:type="simple"><named-content content-type="geo-json" specific-use="{&#34;type&#34;:&#34;Point&#34;,&#34;coordinates&#34;:[32.010861,-27.515917]}" id="NCID0ED5AE" xlink:type="simple">27°30'57.3"S; 32°00'39.1"E</named-content></named-content></td><td rowspan="1" colspan="1">12 Feb 2015</td><td rowspan="1" colspan="1">M. Ebinghaus</td><td rowspan="1" colspan="1">
                  <ext-link xmlns:xlink="http://www.w3.org/1999/xlink" ext-link-type="gen" xlink:href="MG945961" xlink:type="simple">MG945961</ext-link>
                </td><td rowspan="1" colspan="1">
                  <ext-link xmlns:xlink="http://www.w3.org/1999/xlink" ext-link-type="gen" xlink:href="MG945993" xlink:type="simple">MG945993</ext-link>
                </td></tr><tr><td rowspan="1" colspan="1">PREM61868</td><td rowspan="1" colspan="1">“ “</td><td rowspan="1" colspan="1">
                  <italic><tp:taxon-name>
                      <tp:taxon-name-part taxon-name-part-type="genus" reg="Vachellia">Vachellia</tp:taxon-name-part>
                      <tp:taxon-name-part taxon-name-part-type="species" reg="exuvialis">exuvialis</tp:taxon-name-part>
                    </tp:taxon-name></italic>
                </td><td rowspan="1" colspan="1">South Africa, Mpumalanga; Justicia; <named-content xmlns:xlink="http://www.w3.org/1999/xlink" content-type="dwc:verbatimCoordinates" xlink:type="simple"><named-content content-type="geo-json" specific-use="{&#34;type&#34;:&#34;Point&#34;,&#34;coordinates&#34;:[31.394528,-24.881278]}" id="NCID0E36AE" xlink:type="simple">24°52'52.6"S; 31°23'40.3"E</named-content></named-content></td><td rowspan="1" colspan="1">17 Feb 2015</td><td rowspan="1" colspan="1">M. Ebinghaus</td><td rowspan="1" colspan="1">
                  <ext-link xmlns:xlink="http://www.w3.org/1999/xlink" ext-link-type="gen" xlink:href="MG945963" xlink:type="simple">MG945963</ext-link>
                </td><td rowspan="1" colspan="1">
                  <ext-link xmlns:xlink="http://www.w3.org/1999/xlink" ext-link-type="gen" xlink:href="MG945995" xlink:type="simple">MG945995</ext-link>
                </td></tr><tr><td rowspan="1" colspan="1">PREM61876</td><td rowspan="1" colspan="1">“ “</td><td rowspan="1" colspan="1">“ “</td><td rowspan="1" colspan="1">South Africa, Mpumalanga, Belfast; <named-content xmlns:xlink="http://www.w3.org/1999/xlink" content-type="dwc:verbatimCoordinates" xlink:type="simple"><named-content content-type="geo-json" specific-use="{&#34;type&#34;:&#34;Point&#34;,&#34;coordinates&#34;:[31.364583,-24.935750]}" id="NCID0EKBAG" xlink:type="simple">24°56'08.7"S; 31°21'52.5"E</named-content></named-content></td><td rowspan="1" colspan="1">17 Feb 2015</td><td rowspan="1" colspan="1">M. Ebinghaus</td><td rowspan="1" colspan="1">
                  <ext-link xmlns:xlink="http://www.w3.org/1999/xlink" ext-link-type="gen" xlink:href="MG945962" xlink:type="simple">MG945962</ext-link>
                </td><td rowspan="1" colspan="1">
                  <ext-link xmlns:xlink="http://www.w3.org/1999/xlink" ext-link-type="gen" xlink:href="MG945994" xlink:type="simple">MG945994</ext-link>
                </td></tr><tr><td rowspan="1" colspan="1">ME384</td><td rowspan="1" colspan="1">“ “</td><td rowspan="1" colspan="1">
                  <italic><tp:taxon-name>
                      <tp:taxon-name-part taxon-name-part-type="genus" reg="Vachellia">Vachellia</tp:taxon-name-part>
                      <tp:taxon-name-part taxon-name-part-type="species" reg="borleae">borleae</tp:taxon-name-part>
                    </tp:taxon-name></italic>
                </td><td rowspan="1" colspan="1">South Africa, KwaZulu-Natal; 20 km north of Empangeni; <named-content xmlns:xlink="http://www.w3.org/1999/xlink" content-type="dwc:verbatimCoordinates" xlink:type="simple"><named-content content-type="geo-json" specific-use="{&#34;type&#34;:&#34;Point&#34;,&#34;coordinates&#34;:[31.721361,-28.691694]}" id="NCID0EDDAG" xlink:type="simple">28°41'30.1"S; 31°43'16.9"E</named-content></named-content></td><td rowspan="1" colspan="1">9 Feb 2015</td><td rowspan="1" colspan="1">M. Ebinghaus</td><td rowspan="1" colspan="1">
                  <ext-link xmlns:xlink="http://www.w3.org/1999/xlink" ext-link-type="gen" xlink:href="MG945971" xlink:type="simple">MG945971</ext-link>
                </td><td rowspan="1" colspan="1">
                  <ext-link xmlns:xlink="http://www.w3.org/1999/xlink" ext-link-type="gen" xlink:href="MG946003" xlink:type="simple">MG946003</ext-link>
                </td></tr><tr><td rowspan="1" colspan="1">PREM61869</td><td rowspan="1" colspan="1">“ “</td><td rowspan="1" colspan="1">“ “</td><td rowspan="1" colspan="1">South Africa, Mpumalanga; Masibekela; <named-content xmlns:xlink="http://www.w3.org/1999/xlink" content-type="dwc:verbatimCoordinates" xlink:type="simple"><named-content content-type="geo-json" specific-use="{&#34;type&#34;:&#34;Point&#34;,&#34;coordinates&#34;:[31.831056,-25.860056]}" id="NCID0EQEAG" xlink:type="simple">25°51'36.2"S; 31°49'51.8"E</named-content></named-content></td><td rowspan="1" colspan="1">16 Feb 2015</td><td rowspan="1" colspan="1">M. Ebinghaus</td><td rowspan="1" colspan="1">
                  <ext-link xmlns:xlink="http://www.w3.org/1999/xlink" ext-link-type="gen" xlink:href="MG945970" xlink:type="simple">MG945970</ext-link>
                </td><td rowspan="1" colspan="1">
                  <ext-link xmlns:xlink="http://www.w3.org/1999/xlink" ext-link-type="gen" xlink:href="MG946002" xlink:type="simple">MG946002</ext-link>
                </td></tr><tr><td rowspan="1" colspan="1">PREM61222</td><td rowspan="1" colspan="1">
                  <italic><tp:taxon-name>
                      <tp:taxon-name-part taxon-name-part-type="genus" reg="Ravenelia">Ravenelia</tp:taxon-name-part>
                      <tp:taxon-name-part taxon-name-part-type="species" reg="macowaniana">macowaniana</tp:taxon-name-part>
                    </tp:taxon-name></italic>
                </td><td rowspan="1" colspan="1">
                  <italic><tp:taxon-name>
                      <tp:taxon-name-part taxon-name-part-type="genus" reg="Vachellia">Vachellia</tp:taxon-name-part>
                      <tp:taxon-name-part taxon-name-part-type="species" reg="karroo">karroo</tp:taxon-name-part>
                    </tp:taxon-name></italic>
                </td><td rowspan="1" colspan="1">South Africa, Limpopo, Sekhukhune Land, Winterveld Mine</td><td rowspan="1" colspan="1">23 June 2005</td><td rowspan="1" colspan="1">W. Maier</td><td rowspan="1" colspan="1">
                  <ext-link xmlns:xlink="http://www.w3.org/1999/xlink" ext-link-type="gen" xlink:href="MG945975" xlink:type="simple">MG945975</ext-link>
                </td><td rowspan="1" colspan="1">
                  <ext-link xmlns:xlink="http://www.w3.org/1999/xlink" ext-link-type="gen" xlink:href="MG946007" xlink:type="simple">MG946007</ext-link>
                </td></tr><tr><td rowspan="1" colspan="1">PREM61221</td><td rowspan="1" colspan="1">“ “</td><td rowspan="1" colspan="1">“ “</td><td rowspan="1" colspan="1">South Africa, North-West Province, Hartebeespoort Dam</td><td rowspan="1" colspan="1">June /Jul 2005</td><td rowspan="1" colspan="1">W. Maier</td><td rowspan="1" colspan="1">
                  <ext-link xmlns:xlink="http://www.w3.org/1999/xlink" ext-link-type="gen" xlink:href="MG945973" xlink:type="simple">MG945973</ext-link>
                </td><td rowspan="1" colspan="1">
                  <ext-link xmlns:xlink="http://www.w3.org/1999/xlink" ext-link-type="gen" xlink:href="MG946004" xlink:type="simple">MG946004</ext-link>
                </td></tr><tr><td rowspan="1" colspan="1">PREM61210</td><td rowspan="1" colspan="1">“ “</td><td rowspan="1" colspan="1">“ “</td><td rowspan="1" colspan="1">South Africa, Eastern Cape, Haga Haga</td><td rowspan="1" colspan="1">Dec 2005</td><td rowspan="1" colspan="1">W. Maier</td><td rowspan="1" colspan="1">
                  <ext-link xmlns:xlink="http://www.w3.org/1999/xlink" ext-link-type="gen" xlink:href="MG945972" xlink:type="simple">MG945972</ext-link>
                </td><td rowspan="1" colspan="1">
                  <ext-link xmlns:xlink="http://www.w3.org/1999/xlink" ext-link-type="gen" xlink:href="MG946004" xlink:type="simple">MG946004</ext-link>
                </td></tr><tr><td rowspan="1" colspan="1">PREM61220<sup>†</sup></td><td rowspan="1" colspan="1">“ “</td><td rowspan="1" colspan="1">“ “</td><td rowspan="1" colspan="1">South Africa, unknown</td><td rowspan="1" colspan="1">15 May 2006</td><td rowspan="1" colspan="1">W. Maier</td><td rowspan="1" colspan="1">–</td><td rowspan="1" colspan="1">–</td></tr><tr><td rowspan="1" colspan="1">KR-M-43406</td><td rowspan="1" colspan="1">“ “</td><td rowspan="1" colspan="1">“ “</td><td rowspan="1" colspan="1">South Africa, Western Cape, Worcester</td><td rowspan="1" colspan="1">20 Dec 2004</td><td rowspan="1" colspan="1">M.J. Wingfield</td><td rowspan="1" colspan="1">
                  <ext-link xmlns:xlink="http://www.w3.org/1999/xlink" ext-link-type="gen" xlink:href="MG945974" xlink:type="simple">MG945974</ext-link>
                </td><td rowspan="1" colspan="1">
                  <ext-link xmlns:xlink="http://www.w3.org/1999/xlink" ext-link-type="gen" xlink:href="MG946006" xlink:type="simple">MG946006</ext-link>
                </td></tr><tr><td rowspan="1" colspan="1">KR-M-43657</td><td rowspan="1" colspan="1">“ “</td><td rowspan="1" colspan="1">“ “</td><td rowspan="1" colspan="1">South Africa, North-West Province; <named-content xmlns:xlink="http://www.w3.org/1999/xlink" content-type="dwc:verbatimCoordinates" xlink:type="simple"><named-content content-type="geo-json" specific-use="{&#34;type&#34;:&#34;Point&#34;,&#34;coordinates&#34;:[27.359000,-25.502278]}" id="NCID0EEMAG" xlink:type="simple">25°30'08.2"S; 27°21'32.4"E</named-content></named-content></td><td rowspan="1" colspan="1">8 Mar 2015</td><td rowspan="1" colspan="1">M. Ebinghaus</td><td rowspan="1" colspan="1">
                  <ext-link xmlns:xlink="http://www.w3.org/1999/xlink" ext-link-type="gen" xlink:href="MG945976" xlink:type="simple">MG945976</ext-link>
                </td><td rowspan="1" colspan="1">
                  <ext-link xmlns:xlink="http://www.w3.org/1999/xlink" ext-link-type="gen" xlink:href="MG946008" xlink:type="simple">MG946008</ext-link>
                </td></tr><tr><td rowspan="1" colspan="1">PREM61875</td><td rowspan="1" colspan="1">“ “</td><td rowspan="1" colspan="1">
                  <italic><tp:taxon-name>
                      <tp:taxon-name-part taxon-name-part-type="genus" reg="Vachellia">Vachellia</tp:taxon-name-part>
                      <tp:taxon-name-part taxon-name-part-type="species" reg="permixta">permixta</tp:taxon-name-part>
                    </tp:taxon-name></italic>
                </td><td rowspan="1" colspan="1">South Africa, Limpopo, Mokopane; <named-content xmlns:xlink="http://www.w3.org/1999/xlink" content-type="dwc:verbatimCoordinates" xlink:type="simple"><named-content content-type="geo-json" specific-use="{&#34;type&#34;:&#34;Point&#34;,&#34;coordinates&#34;:[29.039417,-24.147889]}" id="NCID0E4NAG" xlink:type="simple">24°08'52.4"S; 29°02'21.9"E</named-content></named-content></td><td rowspan="1" colspan="1">23 Feb 2015</td><td rowspan="1" colspan="1">M. Ebinghaus</td><td rowspan="1" colspan="1">
                  <ext-link xmlns:xlink="http://www.w3.org/1999/xlink" ext-link-type="gen" xlink:href="MG945982" xlink:type="simple">MG945982</ext-link>
                </td><td rowspan="1" colspan="1">
                  <ext-link xmlns:xlink="http://www.w3.org/1999/xlink" ext-link-type="gen" xlink:href="MG946014" xlink:type="simple">MG946014</ext-link>
                </td></tr><tr><td rowspan="1" colspan="1">PREM61862</td><td rowspan="1" colspan="1">“ “</td><td rowspan="1" colspan="1">
                  <italic><tp:taxon-name>
                      <tp:taxon-name-part taxon-name-part-type="genus" reg="Vachellia">Vachellia</tp:taxon-name-part>
                      <tp:taxon-name-part taxon-name-part-type="species" reg="natalitia">natalitia</tp:taxon-name-part>
                    </tp:taxon-name></italic>
                </td><td rowspan="1" colspan="1">South Africa, Limpopo, Steelport; <named-content xmlns:xlink="http://www.w3.org/1999/xlink" content-type="dwc:verbatimCoordinates" xlink:type="simple"><named-content content-type="geo-json" specific-use="{&#34;type&#34;:&#34;Point&#34;,&#34;coordinates&#34;:[30.208972,-24.692306]}" id="NCID0EWPAG" xlink:type="simple">24°41'32.3"S; 30°12'32.3"E</named-content></named-content></td><td rowspan="1" colspan="1">19 Feb 2015</td><td rowspan="1" colspan="1">M. Ebinghaus</td><td rowspan="1" colspan="1">
                  <ext-link xmlns:xlink="http://www.w3.org/1999/xlink" ext-link-type="gen" xlink:href="MG945980" xlink:type="simple">MG945980</ext-link>
                </td><td rowspan="1" colspan="1">
                  <ext-link xmlns:xlink="http://www.w3.org/1999/xlink" ext-link-type="gen" xlink:href="MG946012" xlink:type="simple">MG946012</ext-link>
                </td></tr><tr><td rowspan="1" colspan="1">PREM61218</td><td rowspan="1" colspan="1">“ “</td><td rowspan="1" colspan="1">“ “</td><td rowspan="1" colspan="1">South Africa, Mpumalanga, Nelspruit</td><td rowspan="1" colspan="1">10 Jan 2005</td><td rowspan="1" colspan="1">W. Maier</td><td rowspan="1" colspan="1">
                  <ext-link xmlns:xlink="http://www.w3.org/1999/xlink" ext-link-type="gen" xlink:href="MG945979" xlink:type="simple">MG945979</ext-link>
                </td><td rowspan="1" colspan="1">
                  <ext-link xmlns:xlink="http://www.w3.org/1999/xlink" ext-link-type="gen" xlink:href="MG946011" xlink:type="simple">MG946011</ext-link>
                </td></tr><tr><td rowspan="1" colspan="1">PREM61219</td><td rowspan="1" colspan="1">“ “</td><td rowspan="1" colspan="1">“ “</td><td rowspan="1" colspan="1">South Africa, Mpumalanga, Nelspruit</td><td rowspan="1" colspan="1">10 Jan 2005</td><td rowspan="1" colspan="1">W. Maier</td><td rowspan="1" colspan="1">
                  <ext-link xmlns:xlink="http://www.w3.org/1999/xlink" ext-link-type="gen" xlink:href="MG945977" xlink:type="simple">MG945977</ext-link>
                </td><td rowspan="1" colspan="1">
                  <ext-link xmlns:xlink="http://www.w3.org/1999/xlink" ext-link-type="gen" xlink:href="MG946009" xlink:type="simple">MG946009</ext-link>
                </td></tr><tr><td rowspan="1" colspan="1">PREM61888<sup>†</sup></td><td rowspan="1" colspan="1">“ “</td><td rowspan="1" colspan="1">“ “</td><td rowspan="1" colspan="1">South Africa, Mpumalanga, Nelspruit</td><td rowspan="1" colspan="1">21 June 2005</td><td rowspan="1" colspan="1">W. Maier</td><td rowspan="1" colspan="1">–</td><td rowspan="1" colspan="1">–</td></tr><tr><td rowspan="1" colspan="1">PREM 61216</td><td rowspan="1" colspan="1">“ “</td><td rowspan="1" colspan="1">“ “</td><td rowspan="1" colspan="1">South Africa, Eastern Cape, Port St. John</td><td rowspan="1" colspan="1">28 Dec 2005</td><td rowspan="1" colspan="1">W. Maier</td><td rowspan="1" colspan="1">
                  <ext-link xmlns:xlink="http://www.w3.org/1999/xlink" ext-link-type="gen" xlink:href="MG945978" xlink:type="simple">MG945978</ext-link>
                </td><td rowspan="1" colspan="1">
                  <ext-link xmlns:xlink="http://www.w3.org/1999/xlink" ext-link-type="gen" xlink:href="MG946010" xlink:type="simple">MG946010</ext-link>
                </td></tr><tr><td rowspan="1" colspan="1">PREM61226<sup>†</sup></td><td rowspan="1" colspan="1">“ “</td><td rowspan="1" colspan="1">“ “</td><td rowspan="1" colspan="1">South Africa, Mpumalanga, South of Nelspruit</td><td rowspan="1" colspan="1">16 Mar 2010</td><td rowspan="1" colspan="1">M. Ebinghaus</td><td rowspan="1" colspan="1">–</td><td rowspan="1" colspan="1">–</td></tr><tr><td rowspan="1" colspan="1">PREM61214</td><td rowspan="1" colspan="1">“ “</td><td rowspan="1" colspan="1">“ “</td><td rowspan="1" colspan="1">South Africa, Mpumalanga, East of Barberton</td><td rowspan="1" colspan="1">2 June 2012</td><td rowspan="1" colspan="1">M. Ebinghaus</td><td rowspan="1" colspan="1">
                  <ext-link xmlns:xlink="http://www.w3.org/1999/xlink" ext-link-type="gen" xlink:href="MG945981" xlink:type="simple">MG945981</ext-link>
                </td><td rowspan="1" colspan="1">
                  <ext-link xmlns:xlink="http://www.w3.org/1999/xlink" ext-link-type="gen" xlink:href="MG946013" xlink:type="simple">MG946013</ext-link>
                </td></tr><tr><td rowspan="1" colspan="1">PREM61215</td><td rowspan="1" colspan="1">
                  <italic><tp:taxon-name>
                      <tp:taxon-name-part taxon-name-part-type="genus" reg="Ravenelia">Ravenelia</tp:taxon-name-part>
                      <tp:taxon-name-part taxon-name-part-type="species" reg="xanthophloeae">xanthophloeae</tp:taxon-name-part>
                    </tp:taxon-name></italic>
                </td><td rowspan="1" colspan="1">
                  <italic><tp:taxon-name>
                      <tp:taxon-name-part taxon-name-part-type="genus" reg="Vachellia">Vachellia</tp:taxon-name-part>
                      <tp:taxon-name-part taxon-name-part-type="species" reg="xanthophloea">xanthophloea</tp:taxon-name-part>
                    </tp:taxon-name></italic>
                </td><td rowspan="1" colspan="1">South Africa, Mpumalanga, Barberton; <named-content xmlns:xlink="http://www.w3.org/1999/xlink" content-type="dwc:verbatimCoordinates" xlink:type="simple"><named-content content-type="geo-json" specific-use="{&#34;type&#34;:&#34;Point&#34;,&#34;coordinates&#34;:[31.052972,-25.781250]}" id="NCID0EFYAG" xlink:type="simple">25°46'52.5"S; 31°03'10.7"E</named-content></named-content></td><td rowspan="1" colspan="1">3 Jul 2012</td><td rowspan="1" colspan="1">M. Ebinghaus</td><td rowspan="1" colspan="1">
                  <ext-link xmlns:xlink="http://www.w3.org/1999/xlink" ext-link-type="gen" xlink:href="MG945985" xlink:type="simple">MG945985</ext-link>
                </td><td rowspan="1" colspan="1">
                  <ext-link xmlns:xlink="http://www.w3.org/1999/xlink" ext-link-type="gen" xlink:href="MG946017" xlink:type="simple">MG946017</ext-link>
                </td></tr><tr><td rowspan="1" colspan="1">PREM61213</td><td rowspan="1" colspan="1">“ “</td><td rowspan="1" colspan="1">“ “</td><td rowspan="1" colspan="1">South Africa, KwaZulu-Natal, Mount Moreland; <named-content xmlns:xlink="http://www.w3.org/1999/xlink" content-type="dwc:verbatimCoordinates" xlink:type="simple"><named-content content-type="geo-json" specific-use="{&#34;type&#34;:&#34;Point&#34;,&#34;coordinates&#34;:[31.090917,-29.639333]}" id="NCID0ESZAG" xlink:type="simple">29°38'21.6"S; 31°05'27.3"E</named-content></named-content></td><td rowspan="1" colspan="1">16 June 2012</td><td rowspan="1" colspan="1">M. Ebinghaus</td><td rowspan="1" colspan="1">
                  <ext-link xmlns:xlink="http://www.w3.org/1999/xlink" ext-link-type="gen" xlink:href="MG945983" xlink:type="simple">MG945983</ext-link>
                </td><td rowspan="1" colspan="1">
                  <ext-link xmlns:xlink="http://www.w3.org/1999/xlink" ext-link-type="gen" xlink:href="MG946015" xlink:type="simple">MG946015</ext-link>
                </td></tr><tr><td rowspan="1" colspan="1">PREM61213 <sup>‡</sup></td><td rowspan="1" colspan="1">“ “</td><td rowspan="1" colspan="1">“ “</td><td rowspan="1" colspan="1">South Africa, KwaZulu-Natal, Mount Moreland; <named-content xmlns:xlink="http://www.w3.org/1999/xlink" content-type="dwc:verbatimCoordinates" xlink:type="simple"><named-content content-type="geo-json" specific-use="{&#34;type&#34;:&#34;Point&#34;,&#34;coordinates&#34;:[31.090917,-29.639333]}" id="NCID0EB2AG" xlink:type="simple">29°38'21.6"S; 31°05'27.3"E</named-content></named-content></td><td rowspan="1" colspan="1">16 June 2012</td><td rowspan="1" colspan="1">M. Ebinghaus</td><td rowspan="1" colspan="1">
                  <ext-link xmlns:xlink="http://www.w3.org/1999/xlink" ext-link-type="gen" xlink:href="MG945986" xlink:type="simple">MG945986</ext-link>
                </td><td rowspan="1" colspan="1">–</td></tr><tr><td rowspan="1" colspan="1">PREM61000</td><td rowspan="1" colspan="1">“ “</td><td rowspan="1" colspan="1">“ “</td><td rowspan="1" colspan="1">South Africa, Mpumalanga, Komatipoort; <named-content xmlns:xlink="http://www.w3.org/1999/xlink" content-type="dwc:verbatimCoordinates" xlink:type="simple"><named-content content-type="geo-json" specific-use="{&#34;type&#34;:&#34;Point&#34;,&#34;coordinates&#34;:[31.963500,-25.436111]}" id="NCID0EI3AG" xlink:type="simple">25°26'10.0"S; 31°57'48.6"E</named-content></named-content></td><td rowspan="1" colspan="1">9 Apr 2013</td><td rowspan="1" colspan="1">M. Ebinghaus</td><td rowspan="1" colspan="1">
                  <ext-link xmlns:xlink="http://www.w3.org/1999/xlink" ext-link-type="gen" xlink:href="MG945984" xlink:type="simple">MG945984</ext-link>
                </td><td rowspan="1" colspan="1">
                  <ext-link xmlns:xlink="http://www.w3.org/1999/xlink" ext-link-type="gen" xlink:href="MG946016" xlink:type="simple">MG946016</ext-link>
                </td></tr><tr><td rowspan="1" colspan="1">PREM1935<sup>†</sup></td><td rowspan="1" colspan="1">
                  <italic><tp:taxon-name>
                      <tp:taxon-name-part taxon-name-part-type="genus" reg="Ravenelia">Ravenelia</tp:taxon-name-part>
                      <tp:taxon-name-part taxon-name-part-type="species" reg="natalensis">natalensis</tp:taxon-name-part>
                    </tp:taxon-name></italic>
                </td><td rowspan="1" colspan="1">
                  <italic><tp:taxon-name>
                      <tp:taxon-name-part taxon-name-part-type="genus" reg="Vachellia">Vachellia</tp:taxon-name-part>
                      <tp:taxon-name-part taxon-name-part-type="species" reg="karroo">karroo</tp:taxon-name-part>
                    </tp:taxon-name></italic>
                </td><td rowspan="1" colspan="1">South Africa, KwaZulu-Natal, Winkelspruit</td><td rowspan="1" colspan="1">29 Nov 1911</td><td rowspan="1" colspan="1">I. B. Pole Evans</td><td rowspan="1" colspan="1">–</td><td rowspan="1" colspan="1">–</td></tr><tr><td rowspan="1" colspan="1">PREM2514<sup>†</sup></td><td rowspan="1" colspan="1">“ “</td><td rowspan="1" colspan="1">“ “</td><td rowspan="1" colspan="1">South Africa, KwaZulu-Natal, Winkelspruit</td><td rowspan="1" colspan="1">6 Jul 1912</td><td rowspan="1" colspan="1">E. M. Doidge</td><td rowspan="1" colspan="1">–</td><td rowspan="1" colspan="1">–</td></tr><tr><td rowspan="1" colspan="1">PREM2375<sup>†</sup></td><td rowspan="1" colspan="1">
                  <italic><tp:taxon-name>
                      <tp:taxon-name-part taxon-name-part-type="genus" reg="Ravenelia">Ravenelia</tp:taxon-name-part>
                      <tp:taxon-name-part taxon-name-part-type="species" reg="glabra">glabra</tp:taxon-name-part>
                    </tp:taxon-name></italic>
                </td><td rowspan="1" colspan="1">
                  <italic><tp:taxon-name>
                      <tp:taxon-name-part taxon-name-part-type="genus" reg="Calpurnia">Calpurnia</tp:taxon-name-part>
                      <tp:taxon-name-part taxon-name-part-type="species" reg="sylvatica">sylvatica</tp:taxon-name-part>
                    </tp:taxon-name></italic>
                </td><td rowspan="1" colspan="1">South Africa, KwaZulu-Natal, Mulden</td><td rowspan="1" colspan="1">1 May 1912</td><td rowspan="1" colspan="1">P. MacOwan</td><td rowspan="1" colspan="1">–</td><td rowspan="1" colspan="1">–</td></tr><tr><td rowspan="1" colspan="1">PREM10698<sup>†</sup></td><td rowspan="1" colspan="1">“ “</td><td rowspan="1" colspan="1">“ “</td><td rowspan="1" colspan="1">not known</td><td rowspan="1" colspan="1">not known</td><td rowspan="1" colspan="1">P. MacOwan</td><td rowspan="1" colspan="1">–</td><td rowspan="1" colspan="1">–</td></tr><tr><td rowspan="1" colspan="1">PREM20727<sup>†</sup></td><td rowspan="1" colspan="1">“ “</td><td rowspan="1" colspan="1">“ “</td><td rowspan="1" colspan="1">South Africa, Western Cape, Somerset East</td><td rowspan="1" colspan="1">1875</td><td rowspan="1" colspan="1">P. MacOwan</td><td rowspan="1" colspan="1">–</td><td rowspan="1" colspan="1">–</td></tr></tbody></table><table-wrap-foot><p><sup>†</sup>Specimens were only morphologically investigated. 
            <sup>‡</sup>Specimen representing the aecial infection state.
            </p></table-wrap-foot></table-wrap></tp:treatment-sec><ref-list><ref id="B7"><mixed-citation xmlns:xlink="http://www.w3.org/1999/xlink" xlink:type="simple"><person-group><name name-style="western"><surname>Doidge</surname><given-names>E</given-names></name></person-group> (<year>1927</year>) <article-title>A preliminary study of the South African rust fungi.</article-title><source>Bothalia</source><volume>2</volume>: <fpage>1</fpage>–<lpage>228</lpage>.</mixed-citation></ref><ref id="B23"><mixed-citation xmlns:xlink="http://www.w3.org/1999/xlink" xlink:type="simple"><person-group><name name-style="western"><surname>Shivas</surname><given-names>RG</given-names></name><name name-style="western"><surname>Balu</surname><given-names>A</given-names></name><name name-style="western"><surname>Singh</surname><given-names>S</given-names></name><name name-style="western"><surname>Ahmed</surname><given-names>SI</given-names></name><name name-style="western"><surname>Dhileepan</surname><given-names>K</given-names></name></person-group> (<year>2013</year>) <italic><tp:taxon-name><tp:taxon-name-part taxon-name-part-type="genus">Ravenelia</tp:taxon-name-part><tp:taxon-name-part taxon-name-part-type="species">acacia</tp:taxon-name-part></tp:taxon-name></italic>-<italic>arabicae</italic> and <italic><tp:taxon-name><tp:taxon-name-part taxon-name-part-type="genus">Ravenelia</tp:taxon-name-part><tp:taxon-name-part taxon-name-part-type="species">evansii</tp:taxon-name-part></tp:taxon-name></italic> are distinct species on <tp:taxon-name><tp:taxon-name-part taxon-name-part-type="genus">Acacia</tp:taxon-name-part><tp:taxon-name-part taxon-name-part-type="species">nilotica</tp:taxon-name-part><tp:taxon-name-part taxon-name-part-type="infraspecific-rank">subsp.</tp:taxon-name-part><tp:taxon-name-part taxon-name-part-type="subspecies">indica</tp:taxon-name-part></tp:taxon-name> in India. Australasian Mycologist 31: 31–37.</mixed-citation></ref><ref id="B8"><mixed-citation xmlns:xlink="http://www.w3.org/1999/xlink" xlink:type="simple"><person-group><name name-style="western"><surname>Doidge</surname><given-names>E</given-names></name></person-group> (<year>1939</year>) <article-title>South African rust fungi III.</article-title><source>Bothalia</source><volume>3</volume>: <fpage>487</fpage>–<lpage>512</lpage>. <ext-link xlink:type="simple" ext-link-type="doi" xlink:href="10.4102/abc.v3i4.1757">https://doi.org/10.4102/abc.v3i4.1757</ext-link></mixed-citation></ref></ref-list></tp:taxon-treatment>
