# Supplementary material for: New host associations and a novel species for the gall-inducing acacia rust genus Ravenelia in South Africa
Source: MycoKeys. 2018 Dec 4;(43):1–21. doi: 10.3897/mycokeys.43.25090 (PMC6290045; doi:10.3897/mycokeys.43.25090)
Supplement: Supplementary material 1 — Figure S1 [file mycokeys-43-001-s004.xlsx]

## Sheet: Tabelle1
host	voucher	replicate	sporehead length	singlecell length	singlecell width	epispore thickness	ornamentation length	cells in diameter
V. karroo	KR-M-0043657	KR-M-0043657_a	96.6986	27.396	16.4972	3.50204	0	5
V. karroo	KR-M-0043657	KR-M-0043657_a		30.8171	25.718	4.69849
V. karroo	KR-M-0043657	KR-M-0043657_a		29.7352	19.121	4.00003
V. karroo	KR-M-0043657	KR-M-0043657_a			23.8718	2.93966
V. karroo	KR-M-0043657	KR-M-0043657_a			18.123	3.04992
V. karroo	KR-M-0043657	KR-M-0043657_a			23.8442	4.38267
V. karroo	KR-M-0043657	KR-M-0043657_a			21.7315
V. karroo	KR-M-0043657	KR-M-0043657_a			17.799
V. karroo	KR-M-0043657	KR-M-0043657_a			18.2047
V. karroo	KR-M-0043657	KR-M-0043657_a			19.6822
V. karroo	KR-M-0043657	KR-M-0043657_b	83.8234	27.7159	15.9629	4.19346	0	6
V. karroo	KR-M-0043657	KR-M-0043657_b		28.4077	22.9595	4.86035
V. karroo	KR-M-0043657	KR-M-0043657_b		24.4878	15.2446	3.60558
V. karroo	KR-M-0043657	KR-M-0043657_b		24.6438	18.6817	4.79242
V. karroo	KR-M-0043657	KR-M-0043657_b		23.6014	19.2527
V. karroo	KR-M-0043657	KR-M-0043657_b		22.5676	23.326
V. karroo	KR-M-0043657	KR-M-0043657_b			18.2438
V. karroo	KR-M-0043657	KR-M-0043657_b			22.3899
V. karroo	KR-M-0043657	KR-M-0043657_c	81.428	29.0642	17.741		0	5
V. karroo	KR-M-0043657	KR-M-0043657_c			23.0383
V. karroo	KR-M-0043657	KR-M-0043657_c			20.1773
V. karroo	KR-M-0043657	KR-M-0043657_c			20.33
V. karroo	KR-M-0043657	KR-M-0043657_c			21.1373
V. karroo	KR-M-0043657	KR-M-0043657_c			25.6503
V. karroo	KR-M-0043657	KR-M-0043657_c			19.3559
V. karroo	KR-M-0043657	KR-M-0043657_c			23.0408
V. karroo	KR-M-0043657	KR-M-0043657_c			20.5226
V. karroo	KR-M-0043657	KR-M-0043657_c			20.4144
V. karroo	KR-M-0043657	KR-M-0043657_d	90.5388	22.827	20.3392	4.54799	0	6
V. karroo	KR-M-0043657	KR-M-0043657_d		22.2611	17.1248	4.44784
V. karroo	KR-M-0043657	KR-M-0043657_d		26.8052	19.1703	3.78804
V. karroo	KR-M-0043657	KR-M-0043657_d		23.676	18.0592	3.84857
V. karroo	KR-M-0043657	KR-M-0043657_d		21.4735	18.7519	4.02471
V. karroo	KR-M-0043657	KR-M-0043657_d		25.5242	17.0865	4.54799
V. karroo	KR-M-0043657	KR-M-0043657_d			15.5825	3.02273
V. karroo	KR-M-0043657	KR-M-0043657_d			22.2037	3.40507
V. karroo	KR-M-0043657	KR-M-0043657_d			14.9138
V. karroo	KR-M-0043657	KR-M-0043657_d			20.5456
V. karroo	KR-M-0043657	KR-M-0043657_d			16.162
V. karroo	KR-M-0043657	KR-M-0043657_d			19.0693
V. karroo	KR-M-0043657	KR-M-0043657_e	93.0773	22.5224	22.7477	3.6614	0	6
V. karroo	KR-M-0043657	KR-M-0043657_e		23.9869	20.4963	3.96806
V. karroo	KR-M-0043657	KR-M-0043657_e		26.096	22.6511	4.32907
V. karroo	KR-M-0043657	KR-M-0043657_e		25.4636	17.7639	4.18107
V. karroo	KR-M-0043657	KR-M-0043657_e		24.6304	20.7608	3.83691
V. karroo	KR-M-0043657	KR-M-0043657_e			20.8555	3.65753
V. karroo	KR-M-0043657	KR-M-0043657_e			21.4708	3.88638
V. karroo	KR-M-0043657	KR-M-0043657_e			14.009
V. karroo	KR-M-0043657	KR-M-0043657_e			20.4407
V. karroo	KR-M-0043657	KR-M-0043657_e			17.6493
V. karroo	KR-M-0043657	KR-M-0043657_f	96.8294	30.3414	21.1734	4.93594	0	6
V. karroo	KR-M-0043657	KR-M-0043657_f		29.0514	23.41
V. karroo	KR-M-0043657	KR-M-0043657_f			24.6365
V. karroo	KR-M-0043657	KR-M-0043657_f			19.5388
V. karroo	KR-M-0043657	KR-M-0043657_f			23.9274
V. karroo	KR-M-0043657	KR-M-0043657_f			21.916
V. karroo	KR-M-0043657	KR-M-0043657_g	103.62	26.1393	22.1396	4.03116	0	7
V. karroo	KR-M-0043657	KR-M-0043657_g		25.6116	19.2945	4.46425
V. karroo	KR-M-0043657	KR-M-0043657_g		27.1706	19.6558	3.75741
V. karroo	KR-M-0043657	KR-M-0043657_g		28.2112	21.4918	5.08237
V. karroo	KR-M-0043657	KR-M-0043657_g			24.2881	4.12313
V. karroo	KR-M-0043657	KR-M-0043657_g			18.3398	4.16242
V. karroo	KR-M-0043657	KR-M-0043657_g			19.8688	4.61747
V. karroo	KR-M-0043657	KR-M-0043657_g			18.8506
V. karroo	KR-M-0043657	KR-M-0043657_g			17.4207
V. karroo	KR-M-0043657	KR-M-0043657_g			19.7727
V. karroo	KR-M-0043657	KR-M-0043657_g			21.1343
V. karroo	KR-M-0043657	KR-M-0043657_g			18.6054
V. karroo	KR-M-0043657	KR-M-0043657_g			21.7155
V. karroo	KR-M-0043657	KR-M-0043657_g			18.1452
V. karroo	KR-M-0043657	KR-M-0043657_h	88.8393	32.6923	20.1751	6.39764	0	5
V. karroo	KR-M-0043657	KR-M-0043657_h		33.4611	26.2013	6.21172
V. karroo	KR-M-0043657	KR-M-0043657_h			21.7955	5.66356
V. karroo	KR-M-0043657	KR-M-0043657_h			21.4417
V. karroo	KR-M-0043657	KR-M-0043657_i	80.5033	29.3905	22.4654	4.10536	0	5
V. karroo	KR-M-0043657	KR-M-0043657_i			26.1747	4.62002
V. karroo	KR-M-0043657	KR-M-0043657_i			22.2412	3.44021
V. karroo	KR-M-0043657	KR-M-0043657_i			28.038
V. karroo	KR-M-0043657	KR-M-0043657_j	103.929	27.4136	19.0682	4.80765	0	7
V. karroo	KR-M-0043657	KR-M-0043657_j		31.9691	21.5314	4.0852
V. karroo	KR-M-0043657	KR-M-0043657_j		28.3632	17.7936	3.56942
V. karroo	KR-M-0043657	KR-M-0043657_j		26.5406	21.8543	3.22873
V. karroo	KR-M-0043657	KR-M-0043657_j			20.9552	4.18107
V. karroo	KR-M-0043657	KR-M-0043657_j			20.9335	4.05449
V. karroo	KR-M-0043657	KR-M-0043657_j			17.2831
V. karroo	KR-M-0043657	KR-M-0043657_j			20.772
V. karroo	KR-M-0043657	KR-M-0043657_j			20.547
V. karroo	KR-M-0043657	KR-M-0043657_j			18.2656
V. karroo	KR-M-0043657	KR-M-0043657_k	88.6558	26.089	22.0281	3.84919	0	6
V. karroo	KR-M-0043657	KR-M-0043657_k			17.707	4.06379
V. karroo	KR-M-0043657	KR-M-0043657_k			17.6942	5.00239
V. karroo	KR-M-0043657	KR-M-0043657_k			20.4491	4.90863
V. karroo	KR-M-0043657	KR-M-0043657_k			21.4769	5.22019
V. karroo	KR-M-0043657	KR-M-0043657_k			14.8968	5.07727
V. karroo	KR-M-0043657	KR-M-0043657_k			17.9341
V. karroo	KR-M-0043657	KR-M-0043657_k			20.6362
V. karroo	KR-M-0043657	KR-M-0043657_k			18.1651
V. karroo	KR-M-0043657	KR-M-0043657_k			20.2449
V. karroo	KR-M-0043657	KR-M-0043657_k			18.7539
V. karroo	KR-M-0043657	KR-M-0043657_k			22.5186
V. karroo	KR-M-0043657	KR-M-0043657_l	81.9486	26.1999	23.7163	4.18276	0	5
V. karroo	KR-M-0043657	KR-M-0043657_l		26.7101	22.3745	4.12142
V. karroo	KR-M-0043657	KR-M-0043657_l		30.0625	25.4476	3.69857
V. karroo	KR-M-0043657	KR-M-0043657_l		26.769	22.5094	3.78804
V. karroo	KR-M-0043657	KR-M-0043657_m	86.7364	35.2544	19.9417	3.9823		5
V. karroo	KR-M-0043657	KR-M-0043657_m		30.3644	19.3725	3.30382
V. karroo	KR-M-0043657	KR-M-0043657_m			21.2981	3.89548
V. karroo	KR-M-0043657	KR-M-0043657_m			18.2594
V. karroo	KR-M-0043657	KR-M-0043657_m			18.8606
V. karroo	KR-M-0043657	KR-M-0043657_m			26.8773
V. karroo	KR-M-0043657	KR-M-0043657_m			23.757
V. karroo	KR-M-0043657	KR-M-0043657_m			16.5222
V. karroo	KR-M-0043657	KR-M-0043657_n	84.0455	30.0402	15.0436	4.19009	0	6
V. karroo	KR-M-0043657	KR-M-0043657_n		30.574	21.778	4.55266
V. karroo	KR-M-0043657	KR-M-0043657_n			17.9088	4.4848
V. karroo	KR-M-0043657	KR-M-0043657_n			20.1776
V. karroo	KR-M-0043657	KR-M-0043657_n			21.0168
V. karroo	KR-M-0043657	KR-M-0043657_n			19.8245
V. karroo	KR-M-0043657	KR-M-0043657_n			18.4906
V. karroo	KR-M-0043657	KR-M-0043657_n			17.1065
V. karroo	KR-M-0043657	KR-M-0043657_n			19.9417
V. karroo	KR-M-0043657	KR-M-0043657_n			17.7676
V. karroo	KR-M-0043657	KR-M-0043657_n			18.3741
V. karroo	KR-M-0043657	KR-M-0043657_n			20.8011
V. karroo	KR-M-0043657	KR-M-0043657_o	93.2879	26.0894	25.0214	5.49875	0	6
V. karroo	KR-M-0043657	KR-M-0043657_o		30.0356	17.644	4.32471
V. karroo	KR-M-0043657	KR-M-0043657_o		31.3548	18.9628	2.19778
V. karroo	KR-M-0043657	KR-M-0043657_o		29.7998	21.1225	4.13056
V. karroo	KR-M-0043657	KR-M-0043657_o			20.2287	3.68899
V. karroo	KR-M-0043657	KR-M-0043657_o			22.3888	5.0395
V. karroo	KR-M-0043657	KR-M-0043657_o			23.4044
V. karroo	KR-M-0043657	KR-M-0043657_o			16.5367
V. karroo	KR-M-0043657	KR-M-0043657_o			22.1073
V. karroo	KR-M-0043657	KR-M-0043657_o			18.3552
V. karroo	KR-M-0043657	KR-M-0043657_p	113.614	26.1528	17.8266	5.66064	0	7
V. karroo	KR-M-0043657	KR-M-0043657_p		28.8355	22.8401	4.94501
V. karroo	KR-M-0043657	KR-M-0043657_p		30.7631	18.6938	4.63022
V. karroo	KR-M-0043657	KR-M-0043657_p		30.5235	24.1772	4.64294
V. karroo	KR-M-0043657	KR-M-0043657_p		31.4828	20.6866	4.85452
V. karroo	KR-M-0043657	KR-M-0043657_p		30.8342	21.8543	5.08979
V. karroo	KR-M-0043657	KR-M-0043657_p		28.9729	18.547	6.23786
V. karroo	KR-M-0043657	KR-M-0043657_p		26.2677	18.7835
V. karroo	KR-M-0043657	KR-M-0043657_p			22.0475
V. karroo	KR-M-0043657	KR-M-0043657_p			18.4661
V. karroo	KR-M-0043657	KR-M-0043657_p			19.9193
V. karroo	KR-M-0043657	KR-M-0043657_p			19.0821
V. karroo	KR-M-0043657	KR-M-0043657_p			20.3752
V. karroo	KR-M-0043657	KR-M-0043657_p			16.7605
V. karroo	PREM61222	PREM61222_a	91.8459	32.0806	25.5289	4.56611	0	6
V. karroo	PREM61222	PREM61222_a			19.66	3.89002
V. karroo	PREM61222	PREM61222_a			25.4723	3.56346
V. karroo	PREM61222	PREM61222_a			16.9156
V. karroo	PREM61222	PREM61222_a			25.836
V. karroo	PREM61222	PREM61222_a			21.5793
V. karroo	PREM61222	PREM61222_b	106.308	28.3088	23.418	3.77182	0	7
V. karroo	PREM61222	PREM61222_b		24.5796	16.1158	3.62905
V. karroo	PREM61222	PREM61222_b		26.752	22.4568	4.18446
V. karroo	PREM61222	PREM61222_b		27.622	16.3599	3.71892
V. karroo	PREM61222	PREM61222_b		27.7735	14.559	3.37865
V. karroo	PREM61222	PREM61222_b			22.0383	3.51012
V. karroo	PREM61222	PREM61222_b			17.7664	3.58195
V. karroo	PREM61222	PREM61222_b			23.8744
V. karroo	PREM61222	PREM61222_b			23.6122
V. karroo	PREM61222	PREM61222_b			15.2391
V. karroo	PREM61222	PREM61222_c	96.9002	22.8586	18.282		0	6
V. karroo	PREM61222	PREM61222_c		25.0454	21.9336
V. karroo	PREM61222	PREM61222_c		26.5165	21.7188
V. karroo	PREM61222	PREM61222_c			18.3315
V. karroo	PREM61222	PREM61222_c			18.0592
V. karroo	PREM61222	PREM61222_c			25.8535
V. karroo	PREM61222	PREM61222_c			18.3109
V. karroo	PREM61222	PREM61222_c			23.4096
V. karroo	PREM61222	PREM61222_c			17.4471
V. karroo	PREM61222	PREM61222_c			21.8763
V. karroo	PREM61222	PREM61222_d	104.628	30.0975	20.702	4.12084	0	7
V. karroo	PREM61222	PREM61222_d		28.9129	17.1179	4.00474
V. karroo	PREM61222	PREM61222_d		28.4458	21.379	4.34375
V. karroo	PREM61222	PREM61222_d		27.7144	18.2644	3.82645
V. karroo	PREM61222	PREM61222_d		28.8489	23.5289
V. karroo	PREM61222	PREM61222_d			15.3556
V. karroo	PREM61222	PREM61222_d			19.4181
V. karroo	PREM61222	PREM61222_d			17.6
V. karroo	PREM61222	PREM61222_d			24.3145
V. karroo	PREM61222	PREM61222_d			17.8913
V. karroo	PREM61222	PREM61222_d			19.1174
V. karroo	PREM61222	PREM61222_d			17.1223
V. karroo	PREM61222	PREM61222_d			18.3654
V. karroo	PREM61222	PREM61222_d			17.6209
V. karroo	PREM61222	PREM61222_e	100.654	26.715	18.4745	3.73158	0	7
V. karroo	PREM61222	PREM61222_e		26.9872	24.3638	3.77931
V. karroo	PREM61222	PREM61222_e			19.6792	4.42977
V. karroo	PREM61222	PREM61222_e			24.6659	4.07711
V. karroo	PREM61222	PREM61222_e			22.2496	4.99248
V. karroo	PREM61222	PREM61222_e			22.0413	3.35342
V. karroo	PREM61222	PREM61222_e			16.4794
V. karroo	PREM61222	PREM61222_e			25.0496
V. karroo	PREM61222	PREM61222_e			24.1666
V. karroo	PREM61222	PREM61222_e			18.3803
V. karroo	PREM61222	PREM61222_e			20.9929
V. karroo	PREM61222	PREM61222_e			19.8961
V. karroo	PREM61222	PREM61222_f	111.506	27.7514	24.3394	3.37865	0	7
V. karroo	PREM61222	PREM61222_f		25.3196	18.6695	3.7113
V. karroo	PREM61222	PREM61222_f		25.8254	21.8746	3.50204
V. karroo	PREM61222	PREM61222_f		24.8286	19.61	3.54488
V. karroo	PREM61222	PREM61222_f			22.8586	3.69857
V. karroo	PREM61222	PREM61222_f			21.6966	3.475
V. karroo	PREM61222	PREM61222_f			22.3701	3.69857
V. karroo	PREM61222	PREM61222_f			19.4341	3.82645
V. karroo	PREM61222	PREM61222_f			20.8378
V. karroo	PREM61222	PREM61222_f			18.37
V. karroo	PREM61222	PREM61222_f			17.794
V. karroo	PREM61222	PREM61222_f			18.4315
V. karroo	PREM61222	PREM61222_g	93.6887	31.3293	21.147	4.24267	0	6
V. karroo	PREM61222	PREM61222_g		29.047	19.1347	3.95496
V. karroo	PREM61222	PREM61222_g			20.8251	3.43404
V. karroo	PREM61222	PREM61222_g			17.2382	3.74924
V. karroo	PREM61222	PREM61222_g			20.0157	3.89002
V. karroo	PREM61222	PREM61222_g			19.436	3.63684
V. karroo	PREM61222	PREM61222_g			19.4879
V. karroo	PREM61222	PREM61222_g			20.1589
V. karroo	PREM61222	PREM61222_g			18.7749
V. karroo	PREM61222	PREM61222_g			22.6796
V. karroo	PREM61222	PREM61222_g			20.1772
V. karroo	PREM61222	PREM61222_g			17.225
V. karroo	PREM61222	PREM61222_g			16.5183
V. karroo	PREM61222	PREM61222_g			23.8064
V. karroo	PREM61222	PREM61222_h	95.9492	26.043	20.0383	4.37189	0	6
V. karroo	PREM61222	PREM61222_h		27.5905	18.076	4.23154
V. karroo	PREM61222	PREM61222_h		26.8955	18.6417	3.56346
V. karroo	PREM61222	PREM61222_h		25.9555	22.814	3.00002
V. karroo	PREM61222	PREM61222_h			17.7287	4.0212
V. karroo	PREM61222	PREM61222_h			23.3579	2.96523
V. karroo	PREM61222	PREM61222_h			17.9755	3.98348
V. karroo	PREM61222	PREM61222_h			20.6655	3.99294
V. karroo	PREM61222	PREM61222_h			23.6074
V. karroo	PREM61222	PREM61222_h			18.6417
V. karroo	PREM61222	PREM61222_i	101.902	29.0691	16.6667	3.475	0	6
V. karroo	PREM61222	PREM61222_i		28.1802	22.9357	3.34497
V. karroo	PREM61222	PREM61222_i		21.9778	20.1505	3.44501
V. karroo	PREM61222	PREM61222_i		22.9344	15.6423	4.00474
V. karroo	PREM61222	PREM61222_i		29.6157	16.272	4.31105
V. karroo	PREM61222	PREM61222_i		26.9974	18.4929	2.86819
V. karroo	PREM61222	PREM61222_i		27.0393	19.4224
V. karroo	PREM61222	PREM61222_i			22.7311
V. karroo	PREM61222	PREM61222_i			23.7937
V. karroo	PREM61222	PREM61222_i			16.305
V. karroo	PREM61222	PREM61222_i			18.2381
V. karroo	PREM61222	PREM61222_i			22.1561
V. karroo	PREM61222	PREM61222_i			22.2835
V. karroo	PREM61222	PREM61222_i			19.4258
V. karroo	PREM61222	PREM61222_i			20.2332
V. karroo	PREM61222	PREM61222_i			19.6432
V. karroo	PREM61222	PREM61222_j	83.6197	26.7661	24.4866	3.77182	0	5
V. karroo	PREM61222	PREM61222_j		27.0466	16.3252	4.18671
V. karroo	PREM61222	PREM61222_j		25.0058	22.2835	4.85646
V. karroo	PREM61222	PREM61222_j		24.7594	17.7664	3.44227
V. karroo	PREM61222	PREM61222_j			23.0198
V. karroo	PREM61222	PREM61222_j			16.2714
V. karroo	PREM61222	PREM61222_j			17.4141
V. karroo	PREM61222	PREM61222_j			21.307
V. karroo	PREM61222	PREM61222_j			25.2162
V. karroo	PREM61222	PREM61222_j			16.2697
V. karroo	PREM61222	PREM61222_k	85.6933	26.5022	21.2431	4.23154	0	4
V. karroo	PREM61222	PREM61222_k		26.3419	21.8063	3.89002
V. karroo	PREM61222	PREM61222_k		25.2536	21.98	4.30229
V. karroo	PREM61222	PREM61222_k		22.6684	20.0308	3.87057
V. karroo	PREM61222	PREM61222_k		22.7875	17.8829
V. karroo	PREM61222	PREM61222_k			25.9704
V. karroo	PREM61222	PREM61222_k			21.0374
V. karroo	PREM61222	PREM61222_k			18.8606
V. karroo	PREM61222	PREM61222_k			21.7018
V. karroo	PREM61222	PREM61222_k			16.3737
V. karroo	PREM61222	PREM61222_l	94.6711	26.7626	28.8148	4.11626	0	5
V. karroo	PREM61222	PREM61222_l		26.2863	20.7566	3.56611
V. karroo	PREM61222	PREM61222_l		26.0227	18.4913	3.0715
V. karroo	PREM61222	PREM61222_l		26.4969	20.3244	3.02507
V. karroo	PREM61222	PREM61222_l			22.0413	4.26706
V. karroo	PREM61222	PREM61222_l			18.4479	3.99294
V. karroo	PREM61222	PREM61222_l			22.0027
V. karroo	PREM61222	PREM61222_l			20.807
V. karroo	PREM61222	PREM61222_l			21.5675
V. karroo	PREM61222	PREM61222_l			19.716
V. karroo	PREM61222	PREM61222_l			20.3058
V. karroo	PREM61222	PREM61222_m	117.871	29.3957	21.6287	4.12313	0	7
V. karroo	PREM61222	PREM61222_m		25.6263	19.7352	4.33723
V. karroo	PREM61222	PREM61222_m		25.0002	21.2604	3.58195
V. karroo	PREM61222	PREM61222_m			20.8033	3.44501
V. karroo	PREM61222	PREM61222_m			21.8854
V. karroo	PREM61222	PREM61222_m			15.7319
V. karroo	PREM61222	PREM61222_m			19.4879
V. karroo	PREM61222	PREM61222_m			23.577
V. karroo	PREM61222	PREM61222_m			17.0594
V. karroo	PREM61222	PREM61222_m			26.0208
V. karroo	PREM61222	PREM61222_m			23.3312
V. karroo	PREM61222	PREM61222_m			19.4011
V. karroo	PREM61222	PREM61222_m			22.8966
V. karroo	PREM61222	PREM61222_m			18.1364
V. karroo	PREM61222	PREM61222_n	96.809	28.1926	25.6451	3.69857	0	6
V. karroo	PREM61222	PREM61222_n		26.8207	18.8265	3.77182
V. karroo	PREM61222	PREM61222_n		25.0714	23.0219	2.27374
V. karroo	PREM61222	PREM61222_n		24.1573	21.6918
V. karroo	PREM61222	PREM61222_n		25.5507	20.5042
V. karroo	PREM61222	PREM61222_n		23.7099	20.9628
V. karroo	PREM61222	PREM61222_n			24.4584
V. karroo	PREM61222	PREM61222_n			20.5923
V. karroo	PREM61221	PREM61221_a	85.6995	25.3014	22.0229	4.17769	0	5
V. karroo	PREM61221	PREM61221_a		32.0335	22.4198	3.66526
V. karroo	PREM61221	PREM61221_a		27.0103	22.228	3.77931
V. karroo	PREM61221	PREM61221_a		29.0538	22.5239	3.58195
V. karroo	PREM61221	PREM61221_a			23.878	2.81842
V. karroo	PREM61221	PREM61221_a			25.1675
V. karroo	PREM61221	PREM61221_a			22.3967
V. karroo	PREM61221	PREM61221_a			24.0951
V. karroo	PREM61221	PREM61221_a			20.6504
V. karroo	PREM61221	PREM61221_a			25.2106
V. karroo	PREM61221	PREM61221_a			25.1371
V. karroo	PREM61221	PREM61221_a			23.1029
V. karroo	PREM61221	PREM61221_a			22.7477
V. karroo	PREM61221	PREM61221_a			26.1694
V. karroo	PREM61221	PREM61221_b	102.945	28.9034	27.328	5.09905	0	6
V. karroo	PREM61221	PREM61221_b		34.1586	21.74	4.43403
V. karroo	PREM61221	PREM61221_b		32.4234	19.934	5.60495
V. karroo	PREM61221	PREM61221_b		30.7395	25.0951	5.56272
V. karroo	PREM61221	PREM61221_b		30.5143	28.4918	5.54403
V. karroo	PREM61221	PREM61221_b		28.4574	24.2893	4.99437
V. karroo	PREM61221	PREM61221_b		25.9377		4.54955
V. karroo	PREM61221	PREM61221_c	83.674	27.7881	24.0888	4.49951	0	5
V. karroo	PREM61221	PREM61221_c			21.8892	4.83114
V. karroo	PREM61221	PREM61221_c			24.4584
V. karroo	PREM61221	PREM61221_c			21.8405
V. karroo	PREM61221	PREM61221_c			18.5479
V. karroo	PREM61221	PREM61221_c			20.5331
V. karroo	PREM61221	PREM61221_d	76.6867	23.1372	21.6404	3.62645	0	5
V. karroo	PREM61221	PREM61221_d		26.5289	20.0383	3.43404
V. karroo	PREM61221	PREM61221_d			19.2644	3.50204
V. karroo	PREM61221	PREM61221_d			17.253	3.20674
V. karroo	PREM61221	PREM61221_d			17.2365	2.77796
V. karroo	PREM61221	PREM61221_d			21.9916
V. karroo	PREM61221	PREM61221_e	74.9189	25.6866	17.0958	3.39258	0	5
V. karroo	PREM61221	PREM61221_e		25.4845	26.9652	3.78928
V. karroo	PREM61221	PREM61221_e			17.6193	4.33723
V. karroo	PREM61221	PREM61221_e			24.3009	3.8876
V. karroo	PREM61221	PREM61221_f	103.816	31.7213	28.087	5.52528		6
V. karroo	PREM61221	PREM61221_f			23.2883	3.50204
V. karroo	PREM61221	PREM61221_f			21.6409	4.54747
V. karroo	PREM61221	PREM61221_f			23.3033	4.17769
V. karroo	PREM61221	PREM61221_f			22.9398	3.77931
V. karroo	PREM61221	PREM61221_f			19.4608
V. karroo	PREM61221	PREM61221_f			17.362
V. karroo	PREM61221	PREM61221_f			25.3103
V. karroo	PREM61221	PREM61221_f			18.4622
V. karroo	PREM61221	PREM61221_f			22.3659
V. karroo	PREM61221	PREM61221_g	93.1041		21.9456	3.95496	0	5
V. karroo	PREM61221	PREM61221_g			24.7681	3.74924
V. karroo	PREM61221	PREM61221_g			20.2854	2.66708
V. karroo	PREM61221	PREM61221_g			22.3025
V. karroo	PREM61221	PREM61221_g			17.8147
V. karroo	PREM61221	PREM61221_g			20.5951
V. karroo	PREM61221	PREM61221_h	97.1859	26.1528	20.6061	4.38052	0	6
V. karroo	PREM61221	PREM61221_h		26.0498	28.136	4.54125
V. karroo	PREM61221	PREM61221_h		29.7545	20.65	4.00474
V. karroo	PREM61221	PREM61221_h			24.9272	2.91388
V. karroo	PREM61221	PREM61221_h			18.81
V. karroo	PREM61221	PREM61221_h			26.7837
V. karroo	PREM61221	PREM61221_h			21.2977
V. karroo	PREM61221	PREM61221_h			23.0198
V. karroo	PREM61221	PREM61221_h			19.3801
V. karroo	PREM61221	PREM61221_h			24.5108
V. karroo	PREM61221	PREM61221_h			24.1209
V. karroo	PREM61221	PREM61221_h			20.6431
V. karroo	PREM61221	PREM61221_i	94.9485	26.2058	20.4008	2.76093	0	6
V. karroo	PREM61221	PREM61221_i		24.0418	22.7228	3.32233
V. karroo	PREM61221	PREM61221_i			20.0124	3.04992
V. karroo	PREM61221	PREM61221_i			22.8355	3.32233
V. karroo	PREM61221	PREM61221_i			19.5469	3.86813
V. karroo	PREM61221	PREM61221_i			22.648	3.39258
V. karroo	PREM61221	PREM61221_i			24.8229
V. karroo	PREM61221	PREM61221_i			20.0773
V. karroo	PREM61221	PREM61221_i			18.0258
V. karroo	PREM61221	PREM61221_i			21.6757
V. karroo	PREM61221	PREM61221_i			21.5272
V. karroo	PREM61221	PREM61221_i			21.8409
V. karroo	PREM61221	PREM61221_i			23.6525
V. karroo	PREM61221	PREM61221_i			18.7301
V. karroo	PREM61221	PREM61221_j	98.8717	30.1257	24.3889	3.41199	0	6
V. karroo	PREM61221	PREM61221_j		26.6456	20.6157	3.34497
V. karroo	PREM61221	PREM61221_j			19.9037	3.98348
V. karroo	PREM61221	PREM61221_j			27.7474	4.60724
V. karroo	PREM61221	PREM61221_j			26.1727
V. karroo	PREM61221	PREM61221_j			24.387
V. karroo	PREM61221	PREM61221_j			20.2486
V. karroo	PREM61221	PREM61221_j			24.7041
V. karroo	PREM61221	PREM61221_k	84.4901	25.0635	23.4087	3.69857	0	5
V. karroo	PREM61221	PREM61221_k		24.6272	22.2593	3.30239
V. karroo	PREM61221	PREM61221_k			22.8272	3.08682
V. karroo	PREM61221	PREM61221_k			20.0251	4.1414
V. karroo	PREM61221	PREM61221_k			23.12	3.87788
V. karroo	PREM61221	PREM61221_k			19.0715	4.56611
V. karroo	PREM61221	PREM61221_k			18.4438
V. karroo	PREM61221	PREM61221_k			21.6186
V. karroo	PREM61221	PREM61221_l	112.363	26.2364	25.1285	5.49789	0	6
V. karroo	PREM61221	PREM61221_l		28.3384	22.7291	4.26042
V. karroo	PREM61221	PREM61221_l		28.2528	27.3291	4.57436
V. karroo	PREM61221	PREM61221_l		26.9358	19.485	4.68843
V. karroo	PREM61221	PREM61221_l		25.3021	22.857	5.11014
V. karroo	PREM61221	PREM61221_l		28.6809	21.2022	5.14877
V. karroo	PREM61221	PREM61221_l			26.249	3.77182
V. karroo	PREM61221	PREM61221_l			22.4417
V. karroo	PREM61221	PREM61221_l			23.6278
V. karroo	PREM61221	PREM61221_l			24.054
V. karroo	PREM61221	PREM61221_l			23.9443
V. karroo	PREM61221	PREM61221_l			22.8343
V. karroo	PREM61221	PREM61221_m	82.5306	32.2317	19.9345	4.39771	0	5
V. karroo	PREM61221	PREM61221_m		31.0674	24.0147	4.17091
V. karroo	PREM61221	PREM61221_m			27.9992
V. karroo	PREM61221	PREM61221_m			18.6205
V. karroo	PREM61221	PREM61221_m			18.8185
V. karroo	PREM61221	PREM61221_m			25.9849
V. karroo	PREM61220	PREM61220_a	92.6906	28.5292	22.4198	2.6422	0	6
V. karroo	PREM61220	PREM61220_a		26.0661	20.7143	3.34497
V. karroo	PREM61220	PREM61220_a		27.4479	19.438	3.59509
V. karroo	PREM61220	PREM61220_a		22.0618	20.807	3.73158
V. karroo	PREM61220	PREM61220_a		24.1826	17.5699
V. karroo	PREM61220	PREM61220_a			26.8797
V. karroo	PREM61220	PREM61220_a			21.8422
V. karroo	PREM61220	PREM61220_a			21.1608
V. karroo	PREM61220	PREM61220_a			18.8366
V. karroo	PREM61220	PREM61220_a			21.5706
V. karroo	PREM61220	PREM61220_b	82.4678	22.6251	26.6824	3.62645	0	5
V. karroo	PREM61220	PREM61220_b		25.0624	20.5776	3.57404
V. karroo	PREM61220	PREM61220_b		20.665	21.6775	2.52162
V. karroo	PREM61220	PREM61220_b			22.2543	3.77182
V. karroo	PREM61220	PREM61220_b			15.8972	3.99294
V. karroo	PREM61220	PREM61220_b			13.4593	3.20674
V. karroo	PREM61220	PREM61220_b			22.8305	3.8876
V. karroo	PREM61220	PREM61220_b			19.6009	5.23057
V. karroo	PREM61220	PREM61220_b			19.6945	3.71892
V. karroo	PREM61220	PREM61220_b			18.0279
V. karroo	PREM61220	PREM61220_b			21.5767
V. karroo	PREM61220	PREM61220_b			20.1454
V. karroo	PREM61220	PREM61220_c	92.1187	26.6077	25.5289	3.64979	0	5
V. karroo	PREM61220	PREM61220_c			20.9804	3.18608
V. karroo	PREM61220	PREM61220_c			20.0802	4.39557
V. karroo	PREM61220	PREM61220_c			18.931	4.42977
V. karroo	PREM61220	PREM61220_c			16.2209	3.60558
V. karroo	PREM61220	PREM61220_c			23.9001	3.49665
V. karroo	PREM61220	PREM61220_c			21.4434
V. karroo	PREM61220	PREM61220_c			18.5921
V. karroo	PREM61220	PREM61220_c			25.0906
V. karroo	PREM61220	PREM61220_c			17.7749
V. karroo	PREM61220	PREM61220_c			16.4983
V. karroo	PREM61220	PREM61220_c			22.4051
V. karroo	PREM61220	PREM61220_d	106.719	26.8681	27.9425	4.00003	0	6
V. karroo	PREM61220	PREM61220_d		27.1462	16.4771	3.84857
V. karroo	PREM61220	PREM61220_d		27.3966	24.8423	3.59509
V. karroo	PREM61220	PREM61220_d		25.4901	16.8171	4.03992
V. karroo	PREM61220	PREM61220_d		27.0124	22.2543	4.55162
V. karroo	PREM61220	PREM61220_d		31.0464	20.7489	3.87788
V. karroo	PREM61220	PREM61220_d			15.7768	4.56611
V. karroo	PREM61220	PREM61220_d			25.986	4.37189
V. karroo	PREM61220	PREM61220_d			19.8434
V. karroo	PREM61220	PREM61220_d			22.0396
V. karroo	PREM61220	PREM61220_d			20.5996
V. karroo	PREM61220	PREM61220_d			19.2865
V. karroo	PREM61220	PREM61220_d			23.0542
V. karroo	PREM61220	PREM61220_d			15.7972
V. karroo	PREM61220	PREM61220_d			21.9821
V. karroo	PREM61220	PREM61220_d			20.2351
V. karroo	PREM61220	PREM61220_d			21.925
V. karroo	PREM61220	PREM61220_d			20.8183
V. karroo	PREM61220	PREM61220_e	87.9073	24.7712	23.4952	3.75175	0	6
V. karroo	PREM61220	PREM61220_e		24.3827	21.4609	3.59509
V. karroo	PREM61220	PREM61220_e		25.9613	22.7809	3.69857
V. karroo	PREM61220	PREM61220_e			18.2815	4.13228
V. karroo	PREM61220	PREM61220_e			21.5793
V. karroo	PREM61220	PREM61220_e			17.0328
V. karroo	PREM61220	PREM61220_e			21.6548
V. karroo	PREM61220	PREM61220_e			21.3406
V. karroo	PREM61220	PREM61220_f	92.0593	25.8298	16.7671	2.94928	0	5
V. karroo	PREM61220	PREM61220_f		27.1552	23.7222	3.88517
V. karroo	PREM61220	PREM61220_f			20.9155	3.32517
V. karroo	PREM61220	PREM61220_f			19.7843	4.30009
V. karroo	PREM61220	PREM61220_f			24.5001	3.98585
V. karroo	PREM61220	PREM61220_f			16.2296	3.43404
V. karroo	PREM61220	PREM61220_f			21.906	4.2047
V. karroo	PREM61220	PREM61220_f			19.1913	3.82645
V. karroo	PREM61220	PREM61220_f			20.027	3.93343
V. karroo	PREM61220	PREM61220_f			26.7573
V. karroo	PREM61220	PREM61220_f			18.3315
V. karroo	PREM61220	PREM61220_f			23.2413
V. karroo	PREM61220	PREM61220_g	93.3756	27.1285	21.0163	4.4848	0	6
V. karroo	PREM61220	PREM61220_g		26.8305	21.5171	5.18346
V. karroo	PREM61220	PREM61220_g		30.1408	21.6879	4.39771
V. karroo	PREM61220	PREM61220_g			17.1921	5.178
V. karroo	PREM61220	PREM61220_g			23.0673	3.77931
V. karroo	PREM61220	PREM61220_g			19.2938
V. karroo	PREM61220	PREM61220_g			15.2589
V. karroo	PREM61220	PREM61220_g			26.3236
V. karroo	PREM61220	PREM61220_h	93.1304	30.4177	24.1764	4.12084	0	5
V. karroo	PREM61220	PREM61220_h		26.6077	21.0455	4.26706
V. karroo	PREM61220	PREM61220_h		30.3547	24.8001	4.23154
V. karroo	PREM61220	PREM61220_h			20.3091	4.27369
V. karroo	PREM61220	PREM61220_h			24.8226	2.88786
V. karroo	PREM61220	PREM61220_h			21.8681	3.98348
V. karroo	PREM61220	PREM61220_h			25.7398	3.3081
V. karroo	PREM61220	PREM61220_h			22.0207	4.43828
V. karroo	PREM61220	PREM61220_h			21.3848	3.43404
V. karroo	PREM61220	PREM61220_h			25.3286
V. karroo	PREM61220	PREM61220_h			22.3878
V. karroo	PREM61220	PREM61220_h			17.5102
V. karroo	PREM61220	PREM61220_i	91.747	26.9313	22.7349	4.42977	0	5
V. karroo	PREM61220	PREM61220_i		30.7766	20.0877	3.53155
V. karroo	PREM61220	PREM61220_i		26.6102	15.9682	4.03992
V. karroo	PREM61220	PREM61220_i			23.3712	4.00474
V. karroo	PREM61220	PREM61220_i			22.4219	4.54955
V. karroo	PREM61220	PREM61220_i			17.1146	3.90696
V. karroo	PREM61220	PREM61220_i			22.0229	4.8913
V. karroo	PREM61220	PREM61220_i			19.4811	3.47771
V. karroo	PREM61220	PREM61220_i			18.192
V. karroo	PREM61220	PREM61220_i			25.0239
V. karroo	PREM61220	PREM61220_j	105.611	26.926	24.9749	4.85646	0	6
V. karroo	PREM61220	PREM61220_j		31.0209	18.5076	3.69857
V. karroo	PREM61220	PREM61220_j		30.1745	20.0081	5.0395
V. karroo	PREM61220	PREM61220_j		26.0788	18.2696	3.44501
V. karroo	PREM61220	PREM61220_j			27.2862	4.37189
V. karroo	PREM61220	PREM61220_j			17.76	3.59509
V. karroo	PREM61220	PREM61220_j			16.4306
V. karroo	PREM61220	PREM61220_j			25.1672
V. karroo	PREM61220	PREM61220_j			24.4677
V. karroo	PREM61220	PREM61220_j			21.2022
V. karroo	PREM61220	PREM61220_j			21.4517
V. karroo	PREM61220	PREM61220_j			20.3962
V. karroo	PREM61220	PREM61220_j			18.3145
V. karroo	PREM61220	PREM61220_j			23.7123
V. karroo	PREM61220	PREM61220_k	94.6783	30.9259	25.687	3.46685	0	6
V. karroo	PREM61220	PREM61220_k		28.2955	21.5092	4.26706
V. karroo	PREM61220	PREM61220_k		30.1727	21.2236	4.30229
V. karroo	PREM61220	PREM61220_k		32.2039	22.8256
V. karroo	PREM61220	PREM61220_k		28.7847	27.3649
V. karroo	PREM61220	PREM61220_k			20.5845
V. karroo	PREM61220	PREM61220_k			19.3952
V. karroo	PREM61220	PREM61220_k			21.6252
V. karroo	PREM61220	PREM61220_k			24.4642
V. karroo	PREM61220	PREM61220_k			22.0657
V. karroo	PREM61220	PREM61220_l	112.456	30.4698	22.1254	4.72651	0	6
V. karroo	PREM61220	PREM61220_l		31.1496	24.5478	4.42338
V. karroo	PREM61220	PREM61220_l		30.9944	19.1569
V. karroo	PREM61220	PREM61220_l			24.4796
V. karroo	PREM61220	PREM61220_l			26.1496
V. karroo	PREM61220	PREM61220_l			21.8271
V. karroo	PREM61220	PREM61220_l			26.5122
V. karroo	PREM61220	PREM61220_l			19.6345
V. karroo	PREM61220	PREM61220_l			21.2893
V. karroo	PREM61220	PREM61220_l			25.6318
V. karroo	PREM61220	PREM61220_m	111.79	28.0789	18.8265	4.26485	0	7
V. karroo	PREM61220	PREM61220_m		25.3584	24.2823	4.23154
V. karroo	PREM61220	PREM61220_m		29.7022	16.9779	3.80915
V. karroo	PREM61220	PREM61220_m		27.4603	24.332	3.93343
V. karroo	PREM61220	PREM61220_m			21.3777	4.26485
V. karroo	PREM61220	PREM61220_m			24.1323	4.95454
V. karroo	PREM61220	PREM61220_m			20.6449	3.84857
V. karroo	PREM61220	PREM61220_m			29.3211	3.50204
V. karroo	PREM61220	PREM61220_m			18.6205	4.23154
V. karroo	PREM61220	PREM61220_m			24.2928	4.26706
V. karroo	PREM61220	PREM61220_m			18.1218
V. karroo	PREM61220	PREM61220_m			25.5762
V. karroo	PREM61220	PREM61220_m			20.5019
V. karroo	PREM61220	PREM61220_m			21.5202
V. karroo	PREM61220	PREM61220_m			23.8412
V. karroo	PREM61220	PREM61220_m			22.3241
V. karroo	PREM61220	PREM61220_n	99.9211	31.5372	19.8453	4.97544	0	6
V. karroo	PREM61220	PREM61220_n		28.7168	24.7025	4.0118
V. karroo	PREM61220	PREM61220_n		27.9249	25.5219	5.06564
V. karroo	PREM61220	PREM61220_n		28.5037	20.7252	4.4848
V. karroo	PREM61220	PREM61220_n		28.825	15.1851	3.18608
V. karroo	PREM61220	PREM61220_n			27.4778	4.05624
V. karroo	PREM61220	PREM61220_n			25.1507	3.92863
V. karroo	PREM61220	PREM61220_n			22.0541	4.23154
V. karroo	PREM61220	PREM61220_n			18.4479	4.53501
V. karroo	PREM61220	PREM61220_n			24.0634	3.74924
V. karroo	PREM61220	PREM61220_n			20.3295	5.03763
V. karroo	PREM61220	PREM61220_n			25.5551	4.2781
V. natalitia	PREM61214	PREM61214_a	107.055	24.1709	26.7626	3.32517	0	5
V. natalitia	PREM61214	PREM61214_a		25.0228	24.5892	3.78928
V. natalitia	PREM61214	PREM61214_a			27.4809	3.43678
V. natalitia	PREM61214	PREM61214_a			24.0618	3.41199
V. natalitia	PREM61214	PREM61214_a			25.8656	3.08682
V. natalitia	PREM61214	PREM61214_a			27.7599	3.73158
V. natalitia	PREM61214	PREM61214_a			25.7585	2.63863
V. natalitia	PREM61214	PREM61214_a			25.1608	5.08979
V. natalitia	PREM61214	PREM61214_a			19.8548
V. natalitia	PREM61214	PREM61214_a			28.4365
V. natalitia	PREM61214	PREM61214_a			30.914
V. natalitia	PREM61214	PREM61214_a			22.5825
V. natalitia	PREM61214	PREM61214_a			24.8658
V. natalitia	PREM61214	PREM61214_a			25.0864
V. natalitia	PREM61214	PREM61214_b	99.3466	26.8586	28.5794	4.49951	0	5
V. natalitia	PREM61214	PREM61214_b		29.7504	24.0017	3.09902
V. natalitia	PREM61214	PREM61214_b		27.9655	26.4256	3.0157
V. natalitia	PREM61214	PREM61214_b			24.0571	3.88517
V. natalitia	PREM61214	PREM61214_b			25.2928	4.76824
V. natalitia	PREM61214	PREM61214_b			24.881	4.23154
V. natalitia	PREM61214	PREM61214_b			24.0571	3.21848
V. natalitia	PREM61214	PREM61214_b			28.4444	2.82845
V. natalitia	PREM61214	PREM61214_b			26.6361
V. natalitia	PREM61214	PREM61214_b			17.8982
V. natalitia	PREM61214	PREM61214_b			23.5566
V. natalitia	PREM61214	PREM61214_b			25.5599
V. natalitia	PREM61214	PREM61214_c	103.09	30.5403	31.8868	3.13232	0	5
V. natalitia	PREM61214	PREM61214_c		28.5057	26.4766	2.83178
V. natalitia	PREM61214	PREM61214_c			29.8277	3.23311
V. natalitia	PREM61214	PREM61214_c			20.753	2.60987
V. natalitia	PREM61214	PREM61214_c			27.8315	3.74924
V. natalitia	PREM61214	PREM61214_c			22.1169	2.28615
V. natalitia	PREM61214	PREM61214_c			22.9628	2.47632
V. natalitia	PREM61214	PREM61214_c			23.219	2.76435
V. natalitia	PREM61214	PREM61214_c			27.0309	2.93966
V. natalitia	PREM61214	PREM61214_c			24.2119	4.64802
V. natalitia	PREM61214	PREM61214_c			28.2691
V. natalitia	PREM61214	PREM61214_d	94.308	29.0041	18.5443	5.08423	0	5
V. natalitia	PREM61214	PREM61214_d		31.3485	27.3363	3.3081
V. natalitia	PREM61214	PREM61214_d		32.4272	27.2159	3.0715
V. natalitia	PREM61214	PREM61214_d			22.4202	2.56612
V. natalitia	PREM61214	PREM61214_d			24.6341	3.0157
V. natalitia	PREM61214	PREM61214_d			24.9624	3.03441
V. natalitia	PREM61214	PREM61214_d			28.2928	4.26042
V. natalitia	PREM61214	PREM61214_d			24.0775	2.80164
V. natalitia	PREM61214	PREM61214_d			22.2509
V. natalitia	PREM61214	PREM61214_d			26.2429
V. natalitia	PREM61214	PREM61214_d			21.7556
V. natalitia	PREM61214	PREM61214_d			24.3487
V. natalitia	PREM61214	PREM61214_e	101.729	26.6757	24.0618	3.81904	0	6
V. natalitia	PREM61214	PREM61214_e		31.1886	26.7153	3.74924
V. natalitia	PREM61214	PREM61214_e		26.5236	27.7198	4.24267
V. natalitia	PREM61214	PREM61214_e		25.8042	27.9847	4.05624
V. natalitia	PREM61214	PREM61214_e			21.8577
V. natalitia	PREM61214	PREM61214_e			26.6655
V. natalitia	PREM61214	PREM61214_e			24.0304
V. natalitia	PREM61214	PREM61214_e			25.1255
V. natalitia	PREM61214	PREM61214_e			24.1276
V. natalitia	PREM61214	PREM61214_e			28.1564
V. natalitia	PREM61214	PREM61214_e			20.5115
V. natalitia	PREM61214	PREM61214_e			24.5739
V. natalitia	PREM61214	PREM61214_e			22.0588
V. natalitia	PREM61214	PREM61214_e			24.8545
V. natalitia	PREM61214	PREM61214_e			26.9358
V. natalitia	PREM61214	PREM61214_e			25.6116
V. natalitia	PREM61214	PREM61214_f	113.977	28.6862	24.9851	4.05856	0	6
V. natalitia	PREM61214	PREM61214_f		32.2729	24.4835	3.73664
V. natalitia	PREM61214	PREM61214_f		34.469	22.4954	3.13232
V. natalitia	PREM61214	PREM61214_f			25.824	2.44565
V. natalitia	PREM61214	PREM61214_f			24.6731	2.94928
V. natalitia	PREM61214	PREM61214_f			25.8681	3.84857
V. natalitia	PREM61214	PREM61214_f			26.3236	3.98348
V. natalitia	PREM61214	PREM61214_f			21.5044
V. natalitia	PREM61214	PREM61214_f			27.1132
V. natalitia	PREM61214	PREM61214_f			21.6457
V. natalitia	PREM61214	PREM61214_f			28.6809
V. natalitia	PREM61214	PREM61214_f			22.5474
V. natalitia	PREM61214	PREM61214_f			22.941
V. natalitia	PREM61214	PREM61214_f			25.7925
V. natalitia	PREM61214	PREM61214_f			23.4273
V. natalitia	PREM61214	PREM61214_f			23.8127
V. natalitia	PREM61214	PREM61214_f			23.7937
V. natalitia	PREM61214	PREM61214_f			25.5219
V. natalitia	PREM61214	PREM61214_g	104.516	32.9567	27.9415	3.51817	0	6
V. natalitia	PREM61214	PREM61214_g		35.2257	20.0001	2.47632
V. natalitia	PREM61214	PREM61214_g		28.7214	28.1862	3.08682
V. natalitia	PREM61214	PREM61214_g			26.2921	3.08682
V. natalitia	PREM61214	PREM61214_g			24.4924	2.88786
V. natalitia	PREM61214	PREM61214_g			26.4866	2.62429
V. natalitia	PREM61214	PREM61214_g			26.3634	4.12313
V. natalitia	PREM61214	PREM61214_g			22.9887
V. natalitia	PREM61214	PREM61214_g			29.5646
V. natalitia	PREM61214	PREM61214_g			21.7587
V. natalitia	PREM61214	PREM61214_h	105.193	31.0358	23.4888	3.37865	0	6
V. natalitia	PREM61214	PREM61214_h		30.806	24.4877	2.78136
V. natalitia	PREM61214	PREM61214_h		30.0169	30.3643	3.13834
V. natalitia	PREM61214	PREM61214_h			19.016	2.69872
V. natalitia	PREM61214	PREM61214_h			27.6373	2.39891
V. natalitia	PREM61214	PREM61214_h			25.1356	2.21489
V. natalitia	PREM61214	PREM61214_h			27.1385	2.70571
V. natalitia	PREM61214	PREM61214_h			25.2779	3.13533
V. natalitia	PREM61214	PREM61214_h			25.0827
V. natalitia	PREM61214	PREM61214_h			26.6909
V. natalitia	PREM61214	PREM61214_h			21.4855
V. natalitia	PREM61214	PREM61214_h			26.8759
V. natalitia	PREM61214	PREM61214_i	99.22	27.5905	20.9768	2.78136	0	6
V. natalitia	PREM61214	PREM61214_i		27.1006	23.8115	3.84857
V. natalitia	PREM61214	PREM61214_i		24.3405	26.0335	3.95496
V. natalitia	PREM61214	PREM61214_i		23.0869	20.0877	2.85831
V. natalitia	PREM61214	PREM61214_i			23.4309	2.15005
V. natalitia	PREM61214	PREM61214_i			24.2072	3.32233
V. natalitia	PREM61214	PREM61214_i			19.1051	3.13232
V. natalitia	PREM61214	PREM61214_i			23.6601	3.54488
V. natalitia	PREM61214	PREM61214_i			22.0396
V. natalitia	PREM61214	PREM61214_i			20.5914
V. natalitia	PREM61214	PREM61214_i			24.8032
V. natalitia	PREM61214	PREM61214_i			23.2494
V. natalitia	PREM61214	PREM61214_i			24.0818
V. natalitia	PREM61214	PREM61214_i			25.5067
V. natalitia	PREM61214	PREM61214_j	94.4554	31.4795	19.5227	4.18671	0	5
V. natalitia	PREM61214	PREM61214_j		28.3677	29.9451	4.09789
V. natalitia	PREM61214	PREM61214_j		30.9734	22.4975	3.79923
V. natalitia	PREM61214	PREM61214_j		30.2906	19.8434	3.93583
V. natalitia	PREM61214	PREM61214_j			21.1777	4.03992
V. natalitia	PREM61214	PREM61214_j			24.477
V. natalitia	PREM61214	PREM61214_j			23.1714
V. natalitia	PREM61214	PREM61214_j			25.0352
V. natalitia	PREM61214	PREM61214_j			24.1663
V. natalitia	PREM61214	PREM61214_j			22.9357
V. natalitia	PREM61214	PREM61214_j			25.7479
V. natalitia	PREM61214	PREM61214_j			24.0068
V. natalitia	PREM61214	PREM61214_j			23.7576
V. natalitia	PREM61214	PREM61214_j			27.7525
V. natalitia	PREM61214	PREM61214_k	99.991	28.459	26.9186		0	5
V. natalitia	PREM61214	PREM61214_k		30.8682	26.4723
V. natalitia	PREM61214	PREM61214_k		26.4662	30.5375
V. natalitia	PREM61214	PREM61214_k		28.1604	22.1497
V. natalitia	PREM61214	PREM61214_k			22.1361
V. natalitia	PREM61214	PREM61214_k			29.3031
V. natalitia	PREM61214	PREM61214_k			20.8907
V. natalitia	PREM61214	PREM61214_k			30.5502
V. natalitia	PREM61214	PREM61214_k			27.0742
V. natalitia	PREM61214	PREM61214_k			22.6759
V. natalitia	PREM61214	PREM61214_l	87.6967	30.2152	33.263	3.43404	0	5
V. natalitia	PREM61214	PREM61214_l		29.4342	32.8052	3.36746
V. natalitia	PREM61214	PREM61214_l			34.2041	3.3081
V. natalitia	PREM61214	PREM61214_l			19.5638	2.96523
V. natalitia	PREM61214	PREM61214_l			30.9262	3.0157
V. natalitia	PREM61214	PREM61214_l			22.7813	3.74924
V. natalitia	PREM61214	PREM61214_l			25.1881
V. natalitia	PREM61214	PREM61214_l			24.3661
V. natalitia	PREM61214	PREM61214_l			22.8586
V. natalitia	PREM61214	PREM61214_l			26.8136
V. natalitia	PREM61888	PREM61888_a	96.1733	30.1231	28.7616	3.98395	0	6
V. natalitia	PREM61888	PREM61888_a		24.8629	23.4616	4.80011
V. natalitia	PREM61888	PREM61888_a		28.4308	24.4437	4.25468
V. natalitia	PREM61888	PREM61888_a		28.7522	22.8073	4.69949
V. natalitia	PREM61888	PREM61888_a		24.3159	26.8044	4.2453
V. natalitia	PREM61888	PREM61888_a			22.3442
V. natalitia	PREM61888	PREM61888_a			24.5403
V. natalitia	PREM61888	PREM61888_a			22.8121
V. natalitia	PREM61888	PREM61888_a			20.5873
V. natalitia	PREM61888	PREM61888_a			25.9402
V. natalitia	PREM61888	PREM61888_a			22.8052
V. natalitia	PREM61888	PREM61888_a			21.3355
V. natalitia	PREM61888	PREM61888_b	85.0674	30.4963	26.8856	4.40869	0	5
V. natalitia	PREM61888	PREM61888_b		27.6596	23.6966	4.74377
V. natalitia	PREM61888	PREM61888_b		28.1708	23.3393	4.23591
V. natalitia	PREM61888	PREM61888_b		24.7875	22.4135	3.62815
V. natalitia	PREM61888	PREM61888_b			22.7726
V. natalitia	PREM61888	PREM61888_b			20.2081
V. natalitia	PREM61888	PREM61888_b			21.5838
V. natalitia	PREM61888	PREM61888_b			23.2503
V. natalitia	PREM61888	PREM61888_c	103.567	28.1849	23.0179	5.05512		6
V. natalitia	PREM61888	PREM61888_c		29.6769	20.2647	4.09234
V. natalitia	PREM61888	PREM61888_c		31.3149	27.7028	5.03491
V. natalitia	PREM61888	PREM61888_c		24.2581	19.8155	4.63282
V. natalitia	PREM61888	PREM61888_c			23.7147	4.29149
V. natalitia	PREM61888	PREM61888_c			19.4611
V. natalitia	PREM61888	PREM61888_c			20.1286
V. natalitia	PREM61888	PREM61888_c			24.7855
V. natalitia	PREM61888	PREM61888_c			24.4074
V. natalitia	PREM61888	PREM61888_c			20.1048
V. natalitia	PREM61888	PREM61888_d	70.4759	32.5234	22.5352	4.4547	0	4
V. natalitia	PREM61888	PREM61888_d			26.6119	3.57005
V. natalitia	PREM61888	PREM61888_d			19.5269
V. natalitia	PREM61888	PREM61888_d			24.9822
V. natalitia	PREM61888	PREM61888_d			25.9044
V. natalitia	PREM61888	PREM61888_d			28.3402
V. natalitia	PREM61888	PREM61888_e	74.744	31.5082	27.0618	4.63007	0	5
V. natalitia	PREM61888	PREM61888_e		25.6816	23.5174	3.51609
V. natalitia	PREM61888	PREM61888_e			22.2354	3.99144
V. natalitia	PREM61888	PREM61888_e			25.985
V. natalitia	PREM61888	PREM61888_f	87.3475	30.3822	21.2369	4.91839	0	6
V. natalitia	PREM61888	PREM61888_f		34.0117	25.2582	4.49883
V. natalitia	PREM61888	PREM61888_f		34.3591	25.4357	4.07831
V. natalitia	PREM61888	PREM61888_f		25.0262	24.0297	4.57468
V. natalitia	PREM61888	PREM61888_f			24.5543
V. natalitia	PREM61888	PREM61888_f			27.7099
V. natalitia	PREM61888	PREM61888_f			20.8098
V. natalitia	PREM61888	PREM61888_f			26.2291
V. natalitia	PREM61888	PREM61888_g	81.8789	27.4674	16.6859	4.74293	0	6
V. natalitia	PREM61888	PREM61888_g		26.8229	26.4668	3.98984
V. natalitia	PREM61888	PREM61888_g		25.5577	29.0263	4.496
V. natalitia	PREM61888	PREM61888_g		24.5956	17.9251	4.76438
V. natalitia	PREM61888	PREM61888_g		27.3975	21.1548	4.65478
V. natalitia	PREM61888	PREM61888_g			24.6515
V. natalitia	PREM61888	PREM61888_g			23.3886
V. natalitia	PREM61888	PREM61888_g			28.1742
V. natalitia	PREM61888	PREM61888_g			25.8473
V. natalitia	PREM61888	PREM61888_g			23.9744
V. natalitia	PREM61888	PREM61888_h	99.3362	31.7467	23.4213	4.10323	0	6
V. natalitia	PREM61888	PREM61888_h		28.7775	19.906	3.58608
V. natalitia	PREM61888	PREM61888_h		28.5982	23.0076	4.6342
V. natalitia	PREM61888	PREM61888_h		27.9657	24.3419	4.66708
V. natalitia	PREM61888	PREM61888_h		29.3615	22.1049	3.89283
V. natalitia	PREM61888	PREM61888_h			21.318	3.65647
V. natalitia	PREM61888	PREM61888_h			23.0045	4.26767
V. natalitia	PREM61888	PREM61888_h			22.2712
V. natalitia	PREM61888	PREM61888_h			17.5652
V. natalitia	PREM61888	PREM61888_h			18.6745
V. natalitia	PREM61888	PREM61888_h			24.4805
V. natalitia	PREM61888	PREM61888_h			23.688
V. natalitia	PREM61888	PREM61888_h			21.5082
V. natalitia	PREM61888	PREM61888_h			25.0934
V. natalitia	PREM61888	PREM61888_i	82.6615	30.4969	28.8415	4.77507	0	6
V. natalitia	PREM61888	PREM61888_i		31.9325	21.3923	3.95132
V. natalitia	PREM61888	PREM61888_i		28.5838	17.6297	4.22716
V. natalitia	PREM61888	PREM61888_i		24.2451	29.2418	3.51609
V. natalitia	PREM61888	PREM61888_i			18.589	4.25571
V. natalitia	PREM61888	PREM61888_i			22.5321	4.27364
V. natalitia	PREM61888	PREM61888_j	87.8631	29.2307	26.3892	5.09006	0	5
V. natalitia	PREM61888	PREM61888_j		28.2237	25.8494	4.73116
V. natalitia	PREM61888	PREM61888_j		29.1433	23.6646	4.59666
V. natalitia	PREM61888	PREM61888_j		28.5283	27.5178
V. natalitia	PREM61888	PREM61888_j		26.6184	21.7144
V. natalitia	PREM61888	PREM61888_j			30.2722
V. natalitia	PREM61888	PREM61888_k	74.9622	21.4505	22.3615	4.59692	0	4
V. natalitia	PREM61888	PREM61888_k		23.4172	24.724	3.27395
V. natalitia	PREM61888	PREM61888_k		20.8111	26.4613	4.09079
V. natalitia	PREM61888	PREM61888_k		25.2772	19.5807
V. natalitia	PREM61888	PREM61888_k		23.8328	20.8131
V. natalitia	PREM61888	PREM61888_k			22.8743
V. natalitia	PREM61888	PREM61888_l	87.4379	26.6718	24.5676	2.7883	0	5
V. natalitia	PREM61888	PREM61888_l		22.7831	21.1405	3.65647
V. natalitia	PREM61888	PREM61888_l		27.5994	20.8331	4.29149
V. natalitia	PREM61888	PREM61888_l		24.8613	21.998	3.28173
V. natalitia	PREM61888	PREM61888_l		25.3024	27.1667	3.94325
V. natalitia	PREM61888	PREM61888_l			20.7036
V. natalitia	PREM61888	PREM61888_l			23.912
V. natalitia	PREM61888	PREM61888_l			23.2738
V. natalitia	PREM61888	PREM61888_m	95.9166	30.4059	25.1761	5.09788	0	5
V. natalitia	PREM61888	PREM61888_m		26.8569	22.6569	3.95384
V. natalitia	PREM61888	PREM61888_m		30.8658	26.3681	3.96139
V. natalitia	PREM61888	PREM61888_m		28.3494	21.7616	4.20998
V. natalitia	PREM61888	PREM61888_m		26.7237	30.0834	4.19576
V. natalitia	PREM61888	PREM61888_m			18.764	3.97394
V. natalitia	PREM61888	PREM61888_m			20.7248
V. natalitia	PREM61888	PREM61888_m			20.2725
V. natalitia	PREM61888	PREM61888_m			22.9924
V. natalitia	PREM61888	PREM61888_m			24.794
V. natalitia	PREM61888	PREM61888_m			27.6218
V. natalitia	PREM61888	PREM61888_m			25.8713
V. natalitia	PREM61888	PREM61888_n	100.145	26.646	25.1564	4.79638	0	6
V. natalitia	PREM61888	PREM61888_n		27.2549	24.8036	6.19998
V. natalitia	PREM61888	PREM61888_n		28.1846	21.4519	4.94938
V. natalitia	PREM61888	PREM61888_n		28.59	20.9741	5.2042
V. natalitia	PREM61888	PREM61888_n		28.972	26.1165	5.46113
V. natalitia	PREM61888	PREM61888_n		29.694	23.671	4.95967
V. natalitia	PREM61888	PREM61888_n		25.4405	22.8185
V. natalitia	PREM61888	PREM61888_n		26.1542	25.3464
V. natalitia	PREM61888	PREM61888_n		23.0478	21.3327
V. natalitia	PREM61888	PREM61888_n		22.6714	20.5482
V. natalitia	PREM61888	PREM61888_n		27.245	25.7726
V. natalitia	PREM61888	PREM61888_n			20.521
V. natalitia	PREM61888	PREM61888_n			18.493
V. natalitia	PREM61888	PREM61888_n			21.5764
V. natalitia	PREM61888	PREM61888_o	85.1785	30.6605	22.8111	2.54405	0	5
V. natalitia	PREM61888	PREM61888_o		30.7244	25.5522	3.39859
V. natalitia	PREM61888	PREM61888_o		29.171	24.7163	2.40316
V. natalitia	PREM61888	PREM61888_o		26.3261	20.3573	2.09788
V. natalitia	PREM61888	PREM61888_o				2.85395
V. natalitia	PREM61888	PREM61888_o				3.48537
V. natalitia	PREM61888	PREM61888_p	92.2694	29.3147	23.6266	3.46685	0	5
V. natalitia	PREM61888	PREM61888_p		28.8472	21.9589	2.73691
V. natalitia	PREM61888	PREM61888_p		25.233	27.0002	2.17188
V. natalitia	PREM61888	PREM61888_p			18.5173	3.7113
V. natalitia	PREM61888	PREM61888_p			19.3801
V. natalitia	PREM61888	PREM61888_p			24.7388
V. natalitia	PREM61888	PREM61888_p			26.6042
V. natalitia	PREM61888	PREM61888_p			22.0639
V. natalitia	PREM61888	PREM61888_p			25.4122
V. natalitia	PREM61888	PREM61888_p			20.1341
V. natalitia	PREM61888	PREM61888_p			26.3021
V. natalitia	PREM61888	PREM61888_p			20.9606
V. natalitia	PREM61888	PREM61888_q	88.1284	31.2572	26.0466	4.2781	0	5
V. natalitia	PREM61888	PREM61888_q		31.8039	26.6333	3.88517
V. natalitia	PREM61888	PREM61888_q		30.5638	17.8591	3.69857
V. natalitia	PREM61888	PREM61888_q			29.1313	3.27658
V. natalitia	PREM61888	PREM61888_q			22.5461	3.92863
V. natalitia	PREM61888	PREM61888_q			20.5662
V. natalitia	PREM61888	PREM61888_r	83.5088	36.2637	25.6881	4.92398	0	5
V. natalitia	PREM61888	PREM61888_r		28.4739	21.4623	5.11199
V. natalitia	PREM61888	PREM61888_r		29.4072	27.1563	4.7025
V. natalitia	PREM61888	PREM61888_r		36.5134	26.2792	4.09789
V. natalitia	PREM61888	PREM61888_r				3.41199
V. natalitia	PREM61888	PREM61888_r				4.34375
V. natalitia	PREM61888	PREM61888_s	86.0261	30.6316	23.9891	3.75175	0	5
V. natalitia	PREM61888	PREM61888_s		31.7531	27.0382	2.76435
V. natalitia	PREM61888	PREM61888_s		31.1278	25.3196	3.32233
V. natalitia	PREM61888	PREM61888_s			21.6775	3.69857
V. natalitia	PREM61888	PREM61888_s			27.4493	4.12313
V. natalitia	PREM61888	PREM61888_s			24.245	3.83138
V. natalitia	PREM61888	PREM61888_t	86.5405	43.8719	25.5008	4.74444	0	5
V. natalitia	PREM61888	PREM61888_t		44.6044	19.6672	4.39557
V. natalitia	PREM61888	PREM61888_t		31.3021	21.5513	3.90455
V. natalitia	PREM61888	PREM61888_t			25.7936
V. natalitia	PREM61888	PREM61888_t			24.3347
V. natalitia	PREM61888	PREM61888_t			21.5727
V. natalitia	PREM61888	PREM61888_u	80.8158	28.0987	20.222	5.25755	0	6
V. natalitia	PREM61888	PREM61888_u		26.9467	24.0634
V. natalitia	PREM61888	PREM61888_u			22.653
V. natalitia	PREM61888	PREM61888_u			18.5438
V. natalitia	PREM61888	PREM61888_u			22.9788
V. natalitia	PREM61888	PREM61888_u			26.3061
V. natalitia	PREM61888	PREM61888_u			26.3634
V. natalitia	PREM61888	PREM61888_u			21.3021
V. natalitia	PREM61888	PREM61888_v	87.5721	37.405	18.5519	3.3081	0	5
V. natalitia	PREM61888	PREM61888_v		32.483	19.6201	2.85831
V. natalitia	PREM61888	PREM61888_v		38.5905	19.1367	3.60558
V. natalitia	PREM61888	PREM61888_v		37.5201	20.0397	2.47632
V. natalitia	PREM61888	PREM61888_v		30.9844
V. natalitia	PREM61888	PREM61888_w	97.4989	29.6729	22.0618	4.5723	0	3
V. natalitia	PREM61888	PREM61888_w		30.29	19.1539	4.38267
V. natalitia	PREM61888	PREM61888_w		24.1514	22.119	2.96523
V. natalitia	PREM61888	PREM61888_w			18.8966
V. natalitia	PREM61888	PREM61888_w			26.4024
V. natalitia	PREM61888	PREM61888_w			18.4049
V. natalitia	PREM61888	PREM61888_w			24.7312
V. natalitia	PREM61888	PREM61888_w			17.0605
V. natalitia	PREM61888	PREM61888_w			23.026
V. natalitia	PREM61888	PREM61888_w			18.554
V. natalitia	PREM61888	PREM61888_x	50.1115	33.7149	21.0844	2.85831	0	5
V. natalitia	PREM61888	PREM61888_x			19.4879	3.20674
V. natalitia	PREM61888	PREM61888_x				2.81842
V. natalitia	PREM61888	PREM61888_x				2.14565
V. natalitia	PREM61888	PREM61888_x				2.77796
V. natalitia	PREM61888	PREM61888_y	74.636	34.1895	17.5054	4.0212	0	5
V. natalitia	PREM61888	PREM61888_y		28.7607	18.0587	3.51817
V. natalitia	PREM61888	PREM61888_y		28.8841	23.938	3.86813
V. natalitia	PREM61888	PREM61888_y		39.3919
V. natalitia	PREM61888	PREM61888_y		36.8359
V. natalitia	PREM61888	PREM61888_z	89.97	31.7709	25.7479	3.89002	0	5
V. natalitia	PREM61888	PREM61888_z		32.4946	21.8905	3.20379
V. natalitia	PREM61888	PREM61888_z		26.975	27.2135
V. natalitia	PREM61888	PREM61888_z		34.9476	18.1743
V. natalitia	PREM61888	PREM61888_z			22.2381
V. natalitia	PREM61888	PREM61888_z			17.3081
V. natalitia	PREM61888	PREM61888_z			19.0829
V. natalitia	PREM61888	PREM61888_z			24.0587
V. natalitia	PREM61888	PREM61888_ab	82.4528	19.29	25.5526	4.2047	0	6
V. natalitia	PREM61888	PREM61888_ab			22.3241	3.39258
V. natalitia	PREM61888	PREM61888_ab			28.2978	4.12999
V. natalitia	PREM61888	PREM61888_ab			23.9581	4.0118
V. natalitia	PREM61888	PREM61888_ab			25.1881	3.74924
V. natalitia	PREM61888	PREM61888_ab			27.5169	4.25821
V. natalitia	PREM61888	PREM61888_ac	73.2621	41.9627	24.0951	3.0715	0	4
V. natalitia	PREM61888	PREM61888_ac		43.6829	20.7648	3.69857
V. natalitia	PREM61888	PREM61888_ac		32.2027		3.90455
V. natalitia	PREM61888	PREM61888_ac		39.4057		4.11626
V. natalitia	PREM61888	PREM61888_ac		41.0327	20.194	4.23154	0	6
V. natalitia	PREM61888	PREM61888_ac			25.1371	4.49111
V. natalitia	PREM61888	PREM61888_ac			18.2711	3.32233
V. natalitia	PREM61888	PREM61888_ac			27.6503	3.81904
V. natalitia	PREM61888	PREM61888_ac				3.75175
V. natalitia	PREM61888	PREM61888_ac				4.42977
V. natalitia	PREM61888	PREM61888_ac				3.99294
V. natalitia	PREM61888	PREM61888_ad	91.8168	34.863	21.5347	4.43828	0	5
V. natalitia	PREM61888	PREM61888_ad		31.4255	24.7655	4.80569
V. natalitia	PREM61888	PREM61888_ad		24.0068	24.9265	4.29131
V. natalitia	PREM61888	PREM61888_ad		38.7917	20.6362	3.46685
V. natalitia	PREM61888	PREM61888_ad			23.5125
V. natalitia	PREM61888	PREM61888_ad			25.8627
V. natalitia	PREM61888	PREM61888_ae	78.1037	28.9764	19.1332	5.24857	0	5
V. natalitia	PREM61888	PREM61888_ae		25.2375	23.0182	3.43404
V. natalitia	PREM61888	PREM61888_ae			23.7226	4.49951
V. natalitia	PREM61888	PREM61888_ae			24.7997	3.43404
V. natalitia	PREM61888	PREM61888_ae				3.0715
V. natalitia	PREM61888	PREM61888_ae				3.8876
V. natalitia	PREM61888	PREM61888_af	103.055	34.6677	24.7937	3.81904	0	5
V. natalitia	PREM61888	PREM61888_af		33.9461	28.0248	4.42338
V. natalitia	PREM61888	PREM61888_af		27.4809	25.6429	3.43404
V. natalitia	PREM61888	PREM61888_af			20.7361	3.39814
V. natalitia	PREM61888	PREM61888_af			24.5043	4.24044
V. natalitia	PREM61888	PREM61888_af			23.4924	3.20379
V. natalitia	PREM61226	PREM61226_a	103.193	25.6921	23.5951	3.83511	0	6
V. natalitia	PREM61226	PREM61226_a		27.5872	28.3325	3.84009
V. natalitia	PREM61226	PREM61226_a		28.8287	25.1943	3.83511
V. natalitia	PREM61226	PREM61226_a		27.2432	19.2719	3.97063
V. natalitia	PREM61226	PREM61226_a		30.0795	26.5993	3.49974
V. natalitia	PREM61226	PREM61226_a			23.9253
V. natalitia	PREM61226	PREM61226_a			25.684
V. natalitia	PREM61226	PREM61226_a			23.8628
V. natalitia	PREM61226	PREM61226_a			25.4894
V. natalitia	PREM61226	PREM61226_a			18.4396
V. natalitia	PREM61226	PREM61226_a			22.7954
V. natalitia	PREM61226	PREM61226_a			22.13
V. natalitia	PREM61226	PREM61226_a			25.8802
V. natalitia	PREM61226	PREM61226_a			24.5676
V. natalitia	PREM61226	PREM61226_a			21.3402
V. natalitia	PREM61226	PREM61226_a			18.9751
V. natalitia	PREM61226	PREM61226_b	104.728	25.5594	26.4676	2.19529	0	6
V. natalitia	PREM61226	PREM61226_b		25.9022	23.8728	2.6021
V. natalitia	PREM61226	PREM61226_b		25.6361	25.8344	2.09788
V. natalitia	PREM61226	PREM61226_b		27.2395	22.4396	2.6021
V. natalitia	PREM61226	PREM61226_b		26.35	26.0489	3.83884
V. natalitia	PREM61226	PREM61226_b		26.2077	21.9075	2.93649
V. natalitia	PREM61226	PREM61226_b			22.6252
V. natalitia	PREM61226	PREM61226_b			22.4521
V. natalitia	PREM61226	PREM61226_b			25.1005
V. natalitia	PREM61226	PREM61226_b			23.1318
V. natalitia	PREM61226	PREM61226_b			21.2007
V. natalitia	PREM61226	PREM61226_b			24.0316
V. natalitia	PREM61226	PREM61226_b			23.1452
V. natalitia	PREM61226	PREM61226_b			23.582
V. natalitia	PREM61226	PREM61226_c	107.557	23.6495	25.1084	2.68126	0	6
V. natalitia	PREM61226	PREM61226_c		23.097	22.0371	2.36558
V. natalitia	PREM61226	PREM61226_c			27.2545	2.23128
V. natalitia	PREM61226	PREM61226_c			22.3039	3.45957
V. natalitia	PREM61226	PREM61226_c			19.7617	3.48537
V. natalitia	PREM61226	PREM61226_c			23.0555
V. natalitia	PREM61226	PREM61226_c			23.7537
V. natalitia	PREM61226	PREM61226_c			20.1286
V. natalitia	PREM61226	PREM61226_c			20.6791
V. natalitia	PREM61226	PREM61226_c			24.135
V. natalitia	PREM61226	PREM61226_c			20.7483
V. natalitia	PREM61226	PREM61226_c			21.8789
V. natalitia	PREM61226	PREM61226_d	90.2604	27.1429	31.0615	3.38873	0	5
V. natalitia	PREM61226	PREM61226_d			17.5038	3.00606
V. natalitia	PREM61226	PREM61226_d			20.0567	3.43357
V. natalitia	PREM61226	PREM61226_d			22.6784	3.41309
V. natalitia	PREM61226	PREM61226_d			29.1556	4.24971
V. natalitia	PREM61226	PREM61226_d			20.6791
V. natalitia	PREM61226	PREM61226_d			17.5856
V. natalitia	PREM61226	PREM61226_d			24.1098
V. natalitia	PREM61226	PREM61226_d			18.845
V. natalitia	PREM61226	PREM61226_d			24.7554
V. natalitia	PREM61226	PREM61226_e	95.7198	25.0988	25.1746	3.02929	0	5
V. natalitia	PREM61226	PREM61226_e		24.6103	21.4777	3.51609
V. natalitia	PREM61226	PREM61226_e		22.0134	24.7467	3.19714
V. natalitia	PREM61226	PREM61226_e			23.3714	3.54318
V. natalitia	PREM61226	PREM61226_e			22.1026	3.35661
V. natalitia	PREM61226	PREM61226_e			22.2815
V. natalitia	PREM61226	PREM61226_e			26.428
V. natalitia	PREM61226	PREM61226_e			23.9172
V. natalitia	PREM61226	PREM61226_e			25.2403
V. natalitia	PREM61226	PREM61226_e			23.0317
V. natalitia	PREM61226	PREM61226_f	115.211	26.4197	25.2093	4.24971	0	6
V. natalitia	PREM61226	PREM61226_f		25.3185	19.8155	3.79502
V. natalitia	PREM61226	PREM61226_f		28.0595	22.6107	2.94394
V. natalitia	PREM61226	PREM61226_f		25.7057	27.3745	4.14495
V. natalitia	PREM61226	PREM61226_f		28.4969	25.7552	3.13067
V. natalitia	PREM61226	PREM61226_f		23.48	21.7767	3.2759
V. natalitia	PREM61226	PREM61226_f		24.0503	24.8024	3.05025
V. natalitia	PREM61226	PREM61226_f			16.0268
V. natalitia	PREM61226	PREM61226_f			22.0638
V. natalitia	PREM61226	PREM61226_f			20.2686
V. natalitia	PREM61226	PREM61226_f			22.3275
V. natalitia	PREM61226	PREM61226_f			16.8222
V. natalitia	PREM61226	PREM61226_f			19.259
V. natalitia	PREM61226	PREM61226_f			24.4653
V. natalitia	PREM61226	PREM61226_g	116.899	30.4124	24.2498	4.80036	0	7
V. natalitia	PREM61226	PREM61226_g		27.4778	21.3575	4.32109
V. natalitia	PREM61226	PREM61226_g		29.3338	20.1489	5.61418
V. natalitia	PREM61226	PREM61226_g		27.0957	23.7	4.10323
V. natalitia	PREM61226	PREM61226_g			25.5218	4.07831
V. natalitia	PREM61226	PREM61226_g			19.7692	3.71354
V. natalitia	PREM61226	PREM61226_g			24.7542	3.60204
V. natalitia	PREM61226	PREM61226_g			22.8054
V. natalitia	PREM61226	PREM61226_g			25.6607
V. natalitia	PREM61226	PREM61226_g			18.5188
V. natalitia	PREM61226	PREM61226_g			23.9794
V. natalitia	PREM61226	PREM61226_g			20.7641
V. natalitia	PREM61226	PREM61226_g			18.543
V. natalitia	PREM61226	PREM61226_g			23.2002
V. natalitia	PREM61226	PREM61226_g			22.8778
V. natalitia	PREM61226	PREM61226_g			19.9222
V. natalitia	PREM61226	PREM61226_g			23.77
V. natalitia	PREM61226	PREM61226_g			24.5956
V. natalitia	PREM61226	PREM61226_g			17.6759
V. natalitia	PREM61226	PREM61226_g			27.9066
V. natalitia	PREM61226	PREM61226_g			24.2941
V. natalitia	PREM61226	PREM61226_g			17.5907
V. natalitia	PREM61226	PREM61226_h	96.1685	29.5677	24.224	3.49108	0	6
V. natalitia	PREM61226	PREM61226_h		29.0924	20.1726	4.16719
V. natalitia	PREM61226	PREM61226_h			24.7936	4.3815
V. natalitia	PREM61226	PREM61226_h			21.2898	4.3174
V. natalitia	PREM61226	PREM61226_h			21.0172	4.10216
V. natalitia	PREM61226	PREM61226_h			23.1129	3.81282
V. natalitia	PREM61226	PREM61226_h			22.7056	4.95726
V. natalitia	PREM61226	PREM61226_h			21.057
V. natalitia	PREM61226	PREM61226_h			21.6225
V. natalitia	PREM61226	PREM61226_h			24.9955
V. natalitia	PREM61226	PREM61226_h			21.3915
V. natalitia	PREM61226	PREM61226_h			26.3465
V. natalitia	PREM61226	PREM61226_h			28.0344
V. natalitia	PREM61226	PREM61226_h			20.5239
V. natalitia	PREM61226	PREM61226_i	117.722	26.0837	15.8907	3.6144	0	7
V. natalitia	PREM61226	PREM61226_i		22.7495	23.9258	5.32046
V. natalitia	PREM61226	PREM61226_i		23.7147	25.5577	4.55654
V. natalitia	PREM61226	PREM61226_i		25.4155	22.6252	4.04693
V. natalitia	PREM61226	PREM61226_i		23.7116	23.7499
V. natalitia	PREM61226	PREM61226_i			22.808
V. natalitia	PREM61226	PREM61226_i			20.2155
V. natalitia	PREM61226	PREM61226_i			20.3803
V. natalitia	PREM61226	PREM61226_i			22.6389
V. natalitia	PREM61226	PREM61226_i			23.0698
V. natalitia	PREM61226	PREM61226_i			18.4828
V. natalitia	PREM61226	PREM61226_i			23.8628
V. natalitia	PREM61226	PREM61226_i			19.6038
V. natalitia	PREM61226	PREM61226_i			19.5871
V. natalitia	PREM61226	PREM61226_i			22.2252
V. natalitia	PREM61226	PREM61226_i			24.0402
V. natalitia	PREM61226	PREM61226_i			23.2349
V. natalitia	PREM61226	PREM61226_i			21.617
V. natalitia	PREM61226	PREM61226_j	115.489	28.1081	19.1599	4.79181	0	7
V. natalitia	PREM61226	PREM61226_j		23.3444	26.021	3.52797
V. natalitia	PREM61226	PREM61226_j		24.9269	21.8493	3.60613
V. natalitia	PREM61226	PREM61226_j		24.4396	20.021	3.41612
V. natalitia	PREM61226	PREM61226_j		25.6607	23.9308	3.83884
V. natalitia	PREM61226	PREM61226_j			20.8254	3.64185
V. natalitia	PREM61226	PREM61226_j			24.0751	3.90315
V. natalitia	PREM61226	PREM61226_j			25.5577
V. natalitia	PREM61226	PREM61226_j			16.8836
V. natalitia	PREM61226	PREM61226_j			24.6453
V. natalitia	PREM61226	PREM61226_j			23.7189
V. natalitia	PREM61226	PREM61226_j			18.0036
V. natalitia	PREM61226	PREM61226_k	109.243	27.5568	22.9677	2.89551	0	6
V. natalitia	PREM61226	PREM61226_k		26.5678	21.8511	2.03524
V. natalitia	PREM61226	PREM61226_k		23.7419	17.4554	2.55577
V. natalitia	PREM61226	PREM61226_k		25.8512	22.6885	3.02007
V. natalitia	PREM61226	PREM61226_k		22.4627	21.8119	2.9769
V. natalitia	PREM61226	PREM61226_k		21.0493	19.4647
V. natalitia	PREM61226	PREM61226_k			24.9796
V. natalitia	PREM61226	PREM61226_k			22.3668
V. natalitia	PREM61226	PREM61226_k			24.4335
V. natalitia	PREM61226	PREM61226_k			21.0697
V. natalitia	PREM61226	PREM61226_k			21.2528
V. natalitia	PREM61226	PREM61226_k			22.8373
V. natalitia	PREM61226	PREM61226_k			20.6559
V. natalitia	PREM61226	PREM61226_k			23.5415
V. natalitia	PREM61226	PREM61226_l	110.976	22.1718	25.7942	4.61679	0	7
V. natalitia	PREM61226	PREM61226_l		29.4465	20.8245	4.64032
V. natalitia	PREM61226	PREM61226_l		29.2854	24.1428	4.49729
V. natalitia	PREM61226	PREM61226_l			22.9833
V. natalitia	PREM61226	PREM61226_l			19.0803
V. natalitia	PREM61226	PREM61226_l			21.8807
V. natalitia	PREM61226	PREM61226_l			24.6994
V. natalitia	PREM61226	PREM61226_l			19.9477
V. natalitia	PREM61226	PREM61226_l			23.4295
V. natalitia	PREM61226	PREM61226_l			20.4525
V. natalitia	PREM61226	PREM61226_l			24.4303
V. natalitia	PREM61226	PREM61226_l			24.7863
V. natalitia	PREM61226	PREM61226_l			22.7639
V. natalitia	PREM61226	PREM61226_l			14.9726
V. natalitia	PREM61226	PREM61226_l			22.3507
V. natalitia	PREM61226	PREM61226_l			17.9593
V. natalitia	PREM61226	PREM61226_m	104.975	26.5977	25.2756	4.518	0	6
V. natalitia	PREM61226	PREM61226_m		25.2669	19.7309	3.72564
V. natalitia	PREM61226	PREM61226_m		26.6027	20.4189	3.72564
V. natalitia	PREM61226	PREM61226_m			25.2618	3.49393
V. natalitia	PREM61226	PREM61226_m			26.51
V. natalitia	PREM61226	PREM61226_m			19.9896
V. natalitia	PREM61226	PREM61226_m			24.4396
V. natalitia	PREM61226	PREM61226_m			21.1443
V. natalitia	PREM61226	PREM61226_m			22.261
V. natalitia	PREM61226	PREM61226_m			21.9334
V. natalitia	PREM61226	PREM61226_n	105.621	28.7146	21.0073	2.82237	0	6
V. natalitia	PREM61226	PREM61226_n		23.4398	24.6857	3.99393
V. natalitia	PREM61226	PREM61226_n		25.8095	24.5648	2.90581
V. natalitia	PREM61226	PREM61226_n		28.4336	18.8661	2.99025
V. natalitia	PREM61226	PREM61226_n		26.9687	23.3136	2.7108
V. natalitia	PREM61226	PREM61226_n			20.706	3.41612
V. natalitia	PREM61226	PREM61226_n			19.0552	2.66262
V. natalitia	PREM61226	PREM61226_n			24.2448
V. natalitia	PREM61226	PREM61226_n			24.2383
V. natalitia	PREM61226	PREM61226_n			19.3085
V. natalitia	PREM61226	PREM61226_n			23.3593
V. natalitia	PREM61226	PREM61226_n			19.8652
V. natalitia	PREM61226	PREM61226_n			25.5772
V. natalitia	PREM61226	PREM61226_n			21.322
V. natalitia	PREM61226	PREM61226_n			25.3103
V. natalitia	PREM61226	PREM61226_n			22.278
V. natalitia	PREM61226	PREM61226_n			25.4597
V. natalitia	PREM61226	PREM61226_n			19.259
V. natalitia	PREM61226	PREM61226_o	94.1342	22.3039	28.6287	3.87499	0	6
V. natalitia	PREM61226	PREM61226_o		26.4676	20.9869	2.71447
V. natalitia	PREM61226	PREM61226_o		25.1578	24.9369	2.90924
V. natalitia	PREM61226	PREM61226_o		26.957	21.6469	3.13334
V. natalitia	PREM61226	PREM61226_o		26.457	23.0235	3.03979
V. natalitia	PREM61226	PREM61226_o			22.488	3.02007
V. natalitia	PREM61226	PREM61226_o			23.5867
V. natalitia	PREM61226	PREM61226_o			19.6702
V. natalitia	PREM61226	PREM61226_o			25.081
V. natalitia	PREM61226	PREM61226_o			17.6849
V. natalitia	PREM61226	PREM61226_o			21.3761
V. natalitia	PREM61226	PREM61226_o			21.0158
V. xanthophloea	PREM61215	PREM61215_a	71.7333	27.2104	21.8733	2.83178	3.3	4
V. xanthophloea	PREM61215	PREM61215_a		27.496	21.578
V. xanthophloea	PREM61215	PREM61215_b	73.6257	28.7912	19.0834	3.01257	1.24386	5
V. xanthophloea	PREM61215	PREM61215_b		24.1088	23.2218	2.43405	0.739714
V. xanthophloea	PREM61215	PREM61215_b		24.7997	27.8305	2.47251	1.18163
V. xanthophloea	PREM61215	PREM61215_b		22.6913	18.7462	2.40284
V. xanthophloea	PREM61215	PREM61215_b		21.8349	25.0714
V. xanthophloea	PREM61215	PREM61215_b		19.2546	22.0781
V. xanthophloea	PREM61215	PREM61215_b		22.678	23.441
V. xanthophloea	PREM61215	PREM61215_b			22.9431
V. xanthophloea	PREM61215	PREM61215_c	73.0763	27.2381	21.6457	2.47632	0.800948	5
V. xanthophloea	PREM61215	PREM61215_c		23.6405	19.2355	3.08682
V. xanthophloea	PREM61215	PREM61215_c			21.4398	2.89764
V. xanthophloea	PREM61215	PREM61215_c			25.2525	2.73691
V. xanthophloea	PREM61215	PREM61215_c			23.7699
V. xanthophloea	PREM61215	PREM61215_c			22.9924
V. xanthophloea	PREM61215	PREM61215_c			19.5696
V. xanthophloea	PREM61215	PREM61215_c			22.5444
V. xanthophloea	PREM61215	PREM61215_d	40.5272	25.276	22.8305	2.78136	0	3
V. xanthophloea	PREM61215	PREM61215_e	80.8556	23.12	20.0237	2.59173	0	5
V. xanthophloea	PREM61215	PREM61215_e		25.0273	20.6157
V. xanthophloea	PREM61215	PREM61215_e		21.5092	19.8648
V. xanthophloea	PREM61215	PREM61215_e			23.4663
V. xanthophloea	PREM61215	PREM61215_e			22.1028
V. xanthophloea	PREM61215	PREM61215_e			23.0493
V. xanthophloea	PREM61215	PREM61215_e			22.8057
V. xanthophloea	PREM61215	PREM61215_e			22.2543
V. xanthophloea	PREM61215	PREM61215_e			24.8366
V. xanthophloea	PREM61215	PREM61215_e			20.5996
V. xanthophloea	PREM61215	PREM61215_f	72.2521	22.766	24.8719	2.76435	0	4
V. xanthophloea	PREM61215	PREM61215_f		23.9135	20.0623	3.20674
V. xanthophloea	PREM61215	PREM61215_f		23.4132	21.9125	3.52085
V. xanthophloea	PREM61215	PREM61215_f		23.9064	23.0722	3.3081
V. xanthophloea	PREM61215	PREM61215_f		19.2193	20.727
V. xanthophloea	PREM61215	PREM61215_f		23.2088	27.2073
V. xanthophloea	PREM61215	PREM61215_f			21.8163
V. xanthophloea	PREM61215	PREM61215_f			17.9571
V. xanthophloea	PREM61215	PREM61215_g	63.7357	23.3967	21.8422	2.6422	1.2286	4
V. xanthophloea	PREM61215	PREM61215_g		23.9108	24.7712	3.43404	1.67107
V. xanthophloea	PREM61215	PREM61215_g			25.9006
V. xanthophloea	PREM61215	PREM61215_g			21.1777
V. xanthophloea	PREM61215	PREM61215_g			21.5793
V. xanthophloea	PREM61215	PREM61215_g			20.8437
V. xanthophloea	PREM61215	PREM61215_h	70.752	23.9537	15.5243	2.6422	0.921449	4
V. xanthophloea	PREM61215	PREM61215_h		23.6298	20.67	2.39891
V. xanthophloea	PREM61215	PREM61215_h		22.8817	20.297	2.81842
V. xanthophloea	PREM61215	PREM61215_h			17.5032
V. xanthophloea	PREM61215	PREM61215_h			22.9657
V. xanthophloea	PREM61215	PREM61215_h			19.3543
V. xanthophloea	PREM61215	PREM61215_h			18.5662
V. xanthophloea	PREM61215	PREM61215_h			22.0263
V. xanthophloea	PREM61215	PREM61215_h			23.069
V. xanthophloea	PREM61215	PREM61215_h			22.3359
V. xanthophloea	PREM61215	PREM61215_i	69.2538	26.1095	24.9454	2.80164	0	5
V. xanthophloea	PREM61215	PREM61215_i		27.9951	21.5114	3.51817
V. xanthophloea	PREM61215	PREM61215_i		27.7525	18.2696	3.62645
V. xanthophloea	PREM61215	PREM61215_i		21.5592	22.1101
V. xanthophloea	PREM61215	PREM61215_j	64.9184	32.2756	22.534	2.93645	0	5
V. xanthophloea	PREM61215	PREM61215_j		24.6525	21.1822	3.32517
V. xanthophloea	PREM61215	PREM61215_j		30.9902
V. xanthophloea	PREM61215	PREM61215_k	72.5521	22.2865	24.9337	2.73056		4
V. xanthophloea	PREM61215	PREM61215_k		21.0772	22.4831	2.32739
V. xanthophloea	PREM61215	PREM61215_k		21.947	23.39	3.03769
V. xanthophloea	PREM61215	PREM61215_k		19.7163	19.8291	2.72823
V. xanthophloea	PREM61215	PREM61215_k			18.7314	3.16106
V. xanthophloea	PREM61215	PREM61215_k			22.1458
V. xanthophloea	PREM61215	PREM61215_l	82.1193	25.9059	22.0926	3.53924	1.24697	5
V. xanthophloea	PREM61215	PREM61215_l		25.2307	19.6986	4.07049	0.971159
V. xanthophloea	PREM61215	PREM61215_l		24.049	22.6257
V. xanthophloea	PREM61215	PREM61215_l			22.926
V. xanthophloea	PREM61215	PREM61215_l			22.4822
V. xanthophloea	PREM61215	PREM61215_l			22.484
V. xanthophloea	PREM61215	PREM61215_m	76.6235	26.1283	26.0535	3.88269	1.35944	4
V. xanthophloea	PREM61215	PREM61215_m		23.8658	18.6025	3.41612
V. xanthophloea	PREM61215	PREM61215_m			25.7305	3.19938
V. xanthophloea	PREM61215	PREM61215_m			23.0663	2.82237
V. xanthophloea	PREM61215	PREM61215_n	56.0328	24.9281	15.8562	3.09497	0.817846	4
V. xanthophloea	PREM61215	PREM61215_n			20.7798	2.68126
V. xanthophloea	PREM61215	PREM61215_n			18.0901
V. xanthophloea	PREM61215	PREM61215_n			23.2378
V. xanthophloea	PREM61213	PREM61213_a	77.7726	27.0856	18.2567	3.90696	0	5
V. xanthophloea	PREM61213	PREM61213_a		25.0782	17.8173	4.03992
V. xanthophloea	PREM61213	PREM61213_b	70.0544		23.6441	4.19346	1.98106	5
V. xanthophloea	PREM61213	PREM61213_b			20.215	4.0212	1.51098
V. xanthophloea	PREM61213	PREM61213_b			22.6413		2.73691
V. xanthophloea	PREM61213	PREM61213_b			25.3807		1.26641
V. xanthophloea	PREM61213	PREM61213_b			23.7079
V. xanthophloea	PREM61213	PREM61213_b			21.1322
V. xanthophloea	PREM61213	PREM61213_c	68.5523	24.332	20.7052	3.62905	1.56616	4
V. xanthophloea	PREM61213	PREM61213_c		24.3796	26.1554	3.32517	1.51721
V. xanthophloea	PREM61213	PREM61213_c		20.1926		3.79923
V. xanthophloea	PREM61213	PREM61213_c		25.9421
V. xanthophloea	PREM61213	PREM61213_d	69.0928	23.1567	21.6457	4.08405	2.47632	4
V. xanthophloea	PREM61213	PREM61213_d		22.8305	26.6672	2.3026	1.96672
V. xanthophloea	PREM61213	PREM61213_d		21.8746	23.6585	2.00001	1.64834
V. xanthophloea	PREM61213	PREM61213_d			22.529	3.25637	1.26641
V. xanthophloea	PREM61213	PREM61213_d			27.4943		1.65974
V. xanthophloea	PREM61213	PREM61213_d			23.577
V. xanthophloea	PREM61213	PREM61213_e	71.0159	21.0965	20.2239	3.04992	0	5
V. xanthophloea	PREM61213	PREM61213_e		21.7101	21.8098	2.91388
V. xanthophloea	PREM61213	PREM61213_e		22.1156	24.4384	2.86819
V. xanthophloea	PREM61213	PREM61213_e		21.7435	21.7188
V. xanthophloea	PREM61213	PREM61213_e		20.2835	25.6252
V. xanthophloea	PREM61213	PREM61213_e			16.5222
V. xanthophloea	PREM61213	PREM61213_e			23.8412
V. xanthophloea	PREM61213	PREM61213_e			17.271
V. xanthophloea	PREM61213	PREM61213_e			19.3055
V. xanthophloea	PREM61213	PREM61213_e			15.8508
V. xanthophloea	PREM61213	PREM61213_f	64.2677	24.1323	19.729	3.39258	0.835537	4
V. xanthophloea	PREM61213	PREM61213_f		20.2598	20.2038	3.53155
V. xanthophloea	PREM61213	PREM61213_f		23.1298	19.3801	3.56346
V. xanthophloea	PREM61213	PREM61213_f		25.3896	15.9108
V. xanthophloea	PREM61213	PREM61213_f		24.4507	21.0105
V. xanthophloea	PREM61213	PREM61213_f			14.7188
V. xanthophloea	PREM61213	PREM61213_f			14.5331
V. xanthophloea	PREM61213	PREM61213_f			19.8496
V. xanthophloea	PREM61213	PREM61213_g	65.1946		18.3438		0	4
V. xanthophloea	PREM61213	PREM61213_g			20.4613
V. xanthophloea	PREM61213	PREM61213_g			19.5638
V. xanthophloea	PREM61213	PREM61213_g			21.7361
V. xanthophloea	PREM61213	PREM61213_h	54.7466		19.5893	3.35342	0	4
V. xanthophloea	PREM61213	PREM61213_h			19.4588	2.78136
V. xanthophloea	PREM61213	PREM61213_h			22.9003
V. xanthophloea	PREM61213	PREM61213_h			23.5125
V. xanthophloea	PREM61213	PREM61213_i	79.9444	28.7571	28.6546	3.88517	0	5
V. xanthophloea	PREM61213	PREM61213_i		24.8032	24.0351	2.81842
V. xanthophloea	PREM61213	PREM61213_i		22.9891	22.9147	2.3026
V. xanthophloea	PREM61213	PREM61213_i			28.2795	2.62429
V. xanthophloea	PREM61213	PREM61213_i			21.2591
V. xanthophloea	PREM61213	PREM61213_i			23.6014
V. xanthophloea	PREM61213	PREM61213_i			24.0587
V. xanthophloea	PREM61213	PREM61213_i			22.1999
V. xanthophloea	PREM61213	PREM61213_i			20.2812
V. xanthophloea	PREM61213	PREM61213_i			24.696
V. xanthophloea	PREM61213	PREM61213_j	69.3675	25.7156	22.2241	2.77796	1.2286	4
V. xanthophloea	PREM61213	PREM61213_j		22.333	26.1586	3.13533	1.10744
V. xanthophloea	PREM61213	PREM61213_j		23.206	26.7488	3.51012	2.00001
V. xanthophloea	PREM61213	PREM61213_j		24.3394	24.3878	2.13242	2.07866
V. xanthophloea	PREM61213	PREM61213_j		21.3194	23.7158		1.7375
V. xanthophloea	PREM61213	PREM61213_j		23.6537	25.2162		2.02812
V. xanthophloea	PREM61213	PREM61213_j			22.4505		1.2286
V. xanthophloea	PREM61213	PREM61213_j			25.5928		1.4341
V. xanthophloea	PREM61213	PREM61213_k	77.0354	22.9985	23.4083	3.90455	0	5
V. xanthophloea	PREM61213	PREM61213_k		22.0986	20.1027	3.99294
V. xanthophloea	PREM61213	PREM61213_k		26.9974	16.8507	3.45867
V. xanthophloea	PREM61213	PREM61213_k		25.7497	18.5519
V. xanthophloea	PREM61213	PREM61213_k		27.8136	17.4319
V. xanthophloea	PREM61213	PREM61213_k			22.4509
V. xanthophloea	PREM61213	PREM61213_k			20.4563
V. xanthophloea	PREM61213	PREM61213_k			25.1675
V. xanthophloea	PREM61213	PREM61213_k			23.2892
V. xanthophloea	PREM61213	PREM61213_k			19.2429
V. xanthophloea	PREM61000	PREM61000_a	56.4556	36.6106	16.0666	3.13232	0	4
V. xanthophloea	PREM61000	PREM61000_a		33.0824	19.8562	3.475
V. xanthophloea	PREM61000	PREM61000_a			18.1156	2.52536
V. xanthophloea	PREM61000	PREM61000_a			25.9017	2.91388
V. xanthophloea	PREM61000	PREM61000_a			25.9148
V. xanthophloea	PREM61000	PREM61000_b	63.0489	24.8867	18.9385	2.77796	0	5
V. xanthophloea	PREM61000	PREM61000_b		21.8716	20.0928	3.34497
V. xanthophloea	PREM61000	PREM61000_b		22.432	21.2591	3.99294
V. xanthophloea	PREM61000	PREM61000_b			18.7944
V. xanthophloea	PREM61000	PREM61000_b			23.8412
V. xanthophloea	PREM61000	PREM61000_b			18.5966
V. xanthophloea	PREM61000	PREM61000_b			14.9295
V. xanthophloea	PREM61000	PREM61000_b			24.1432
V. xanthophloea	PREM61000	PREM61000_c	78.8455	22.3296	24.8077	3.00002	1.37361	5
V. xanthophloea	PREM61000	PREM61000_c		22.4303	16.7339	3.04992	1.17362
V. xanthophloea	PREM61000	PREM61000_c		23.2887	22.5929	2.89764
V. xanthophloea	PREM61000	PREM61000_c			20.9209	2.95886
V. xanthophloea	PREM61000	PREM61000_c			18.0368	2.53282
V. xanthophloea	PREM61000	PREM61000_c			23.4474
V. xanthophloea	PREM61000	PREM61000_d	57.2797	32.4723	17.0001	3.60558	1.04611	3
V. xanthophloea	PREM61000	PREM61000_d		29.7555	25.6215	1.67671
V. xanthophloea	PREM61000	PREM61000_d			23.2364	2.89764
V. xanthophloea	PREM61000	PREM61000_d			15.3808	3.60558
V. xanthophloea	PREM61000	PREM61000_d			15.9067
V. xanthophloea	PREM61000	PREM61000_d			21.7231
V. xanthophloea	PREM61000	PREM61000_e	72.2521	27.8302	23.2754	2.80164	1.84801	5
V. xanthophloea	PREM61000	PREM61000_e		19.8913	21.1108	2.78136	1.07283
V. xanthophloea	PREM61000	PREM61000_e		21.3728	17.9692	3.32233	1.00001
V. xanthophloea	PREM61000	PREM61000_e			20.2113	3.20674
V. xanthophloea	PREM61000	PREM61000_e			17.7876
V. xanthophloea	PREM61000	PREM61000_e			12.5293
V. xanthophloea	PREM61000	PREM61000_e			18.4151
V. xanthophloea	PREM61000	PREM61000_e			17.1921
V. xanthophloea	PREM61000	PREM61000_f	63.0489	24.9877	23.2774		0	4
V. xanthophloea	PREM61000	PREM61000_f		39.4601	18.5372
V. xanthophloea	PREM61000	PREM61000_f		38.067	26.0295
V. xanthophloea	PREM61000	PREM61000_f			19.2404
V. xanthophloea	PREM61000	PREM61000_f			18.4638
V. xanthophloea	PREM61000	PREM61000_f			19.8434
V. xanthophloea	PREM61000	PREM61000_f			21.6683
V. xanthophloea	PREM61000	PREM61000_f			25.3792
V. xanthophloea	PREM61000	PREM61000_g	66.2082	23.5205	19.5908	2.74723	1.8429	4
V. xanthophloea	PREM61000	PREM61000_g		25.6734	23.7377	3.57404	1.83263
V. xanthophloea	PREM61000	PREM61000_g		22.8883	26.7333	2.89764	1.10744
V. xanthophloea	PREM61000	PREM61000_g		31.7522	20.0778		1.26641
V. xanthophloea	PREM61000	PREM61000_g		29.3542	25.4597
V. xanthophloea	PREM61000	PREM61000_g		23.8242	24.2586
V. xanthophloea	PREM61000	PREM61000_h	66.483	25.056		3.0715	1.04611	4
V. xanthophloea	PREM61000	PREM61000_h		25.6248		2.70571
V. xanthophloea	PREM61000	PREM61000_h		37.3171
V. xanthophloea	PREM61000	PREM61000_h		33.9216
V. xanthophloea	PREM61000	PREM61000_i	63.8731	22.6042		3.13232	1.51721	5
V. xanthophloea	PREM61000	PREM61000_i		22.4745		2.81842	1.07283
V. xanthophloea	PREM61000	PREM61000_i		34.2364			1.23625
V. xanthophloea	PREM61000	PREM61000_i		35.7884			1.07283
V. xanthophloea	PREM61000	PREM61000_i		34.9671
V. xanthophloea	PREM61000	PREM61000_j	80.4938	25.0303	24.6291	2.85831	0.824169	5
V. xanthophloea	PREM61000	PREM61000_j		21.1309	23.579	2.28615	2.23608
V. xanthophloea	PREM61000	PREM61000_j		22.7958	22.5273	2.53282
V. xanthophloea	PREM61000	PREM61000_j			21.9456	2.94928
V. xanthophloea	PREM61000	PREM61000_j			25.5599	2.21489
V. xanthophloea	PREM61000	PREM61000_j			18.2168
V. xanthophloea	PREM61000	PREM61000_j			20.4055
V. xanthophloea	PREM61000	PREM61000_j			22.9727
V. xanthophloea	PREM61000	PREM61000_k	81.7837	29.4573	27.0602	3.30652	1.17411	4
V. xanthophloea	PREM61000	PREM61000_k		25.4621	26.8497	3.38979	1.59785
V. xanthophloea	PREM61000	PREM61000_k		26.1926	25.2204	3.00022	0.976917
V. xanthophloea	PREM61000	PREM61000_k		28.0659	28.0858	3.49393
V. xanthophloea	PREM61000	PREM61000_k		25.5429	32.1583	2.79401
V. xanthophloea	PREM61000	PREM61000_k			24.8693
V. xanthophloea	PREM61000	PREM61000_l	74.6331	24.1342	27.6149	3.13334	1.34264	4
V. xanthophloea	PREM61000	PREM61000_l		24.2846	23.2606	3.57005	1.495
V. xanthophloea	PREM61000	PREM61000_l			23.9195	2.69607
V. xanthophloea	PREM61000	PREM61000_l			22.9508	2.99358
V. xanthophloea	PREM61000	PREM61000_l			20.2627	2.77972
V. xanthophloea	PREM61000	PREM61000_l			25.5814
V. xanthophloea	PREM61000	PREM61000_m	54.9658	22.9621	28.4746	2.75622	0.807811	5
V. xanthophloea	PREM61000	PREM61000_m			23.5895		0.921046
